# Supplementary material for: (RS)-Dimethyl­ammonium 2-sec-butyl-4,6-dinitro­phenolate
Source: Acta Crystallogr Sect E Struct Rep Online. 2009 Oct 3;65(Pt 11):o2630. doi: 10.1107/S1600536809038677 (PMC2971071; doi:10.1107/S1600536809038677)
Supplement: Supplementary file 1 [file e-65-o2630-sup1.cif]

##############################################################################
###                                                                        ###
###        Electronic paper (Acta Crystallographica Section E)             ###
###                                                                        ###
##############################################################################
#                                                                            #
# This CIF contains the data in a paper accepted for publication in Acta     #
# Crystallographica Section E. It conforms to the requirements of Notes      #
# for Authors for Section E, and has been peer reviewed under the auspices   #
# of the IUCr Commission on Journals.                                        #
#                                                                            #
# Full details of the Crystallographic Information File format               #
# are given in the paper "The Crystallographic Information File (CIF):       #
# a New Standard Archive File for Crystallography" by S. R. Hall, F. H.      #
# Allen and I. D. Brown [Acta Cryst. (1991), A47, 655-685].                  #
#                                                                            #
# The current version of the core CIF dictionary is obtainable from          #
# ftp://ftp.iucr.org/pub/cif_core.dic. The current version number is 2.4.    #
#                                                                            #
# Software is freely available for graphical display of the structure(s) in  #
# this CIF.  For information consult the CIF home page http://www.iucr.org/  #
# cif/home.html                                                              #
#                                                                            #
# This file may be used for bona fide research purposes within the           #
# scientific community so long as proper attribution is given to the journal # 
# article from which it was obtained.                                        #
#                                                                            #
##############################################################################
                                             
data_I
_audit_creation_method     SHELXL-97
_chemical_name_systematic
;
(<i>RS</i>)-Dimethylammonium 2-<i>sec</i>-butyl-4,6-dinitrophenolate
;
_chemical_name_common     Dinoseb
_chemical_formula_moiety     'C2 H8 N +, C10 H11 N2 O5 -'
_chemical_formula_sum     'C12 H19 N3 O5'
_chemical_formula_iupac     'C2 H8 N +, C10 H11 N2 O5 -'
_chemical_formula_weight     285.30
_chemical_melting_point     ?
_symmetry_cell_setting     monoclinic
_symmetry_space_group_name_H-M     'C 2/c'
_space_group_name_Hall     '-C 2yc'
loop_
    _symmetry_equiv_pos_as_xyz
    'x, y, z'
    '-x, y, -z+1/2'
    'x+1/2, y+1/2, z'
    '-x+1/2, y+1/2, -z+1/2'
    '-x, -y, -z'
    'x, -y, z-1/2'
    '-x+1/2, -y+1/2, -z'
    'x+1/2, -y+1/2, z-1/2'
_cell_length_a     16.804(4)
_cell_length_b     9.1446(17)
_cell_length_c     19.223(4)
_cell_angle_alpha     90.00
_cell_angle_beta     104.555(6)
_cell_angle_gamma     90.00
_cell_volume     2859.2(10)
_cell_formula_units_Z     8
_cell_measurement_reflns_used     4501
_cell_measurement_theta_min     2.19
_cell_measurement_theta_max     26.36
_cell_measurement_temperature     105(2)
_exptl_crystal_description     needle
_exptl_crystal_colour     yellow
_exptl_crystal_size_max     0.700
_exptl_crystal_size_mid     0.085
_exptl_crystal_size_min     0.050
_exptl_crystal_density_diffrn     1.326
_exptl_crystal_density_meas     ?
_exptl_crystal_density_method     'not measured'
_exptl_crystal_F_000     1216
_exptl_absorpt_coefficient_mu     0.104
_exptl_absorpt_correction_type     'multi-scan'
_exptl_absorpt_process_details     '(SADABS; Sheldrick, 1996)'
_exptl_absorpt_correction_T_min     0.832
_exptl_absorpt_correction_T_max     0.995
_exptl_special_details
;
Crystallized from diethyl ether.
Three sets of frames each taken over 0.3\% \w rotation with 20 s
exposure time. Detector set at 2\q = 27\%, crystal-to-detector distance
5.00 cm.
;
_diffrn_ambient_temperature     105(2)
_diffrn_radiation_type     MoK\a
_diffrn_radiation_wavelength     0.71073
_diffrn_radiation_source     'fine-focus sealed tube'
_diffrn_radiation_monochromator     graphite
_diffrn_measurement_device_type     'Siemens SMART CCD'
_diffrn_measurement_method     \w
_diffrn_detector_area_resol_mean     8.3
_diffrn_reflns_number     10444
_diffrn_reflns_av_R_equivalents     0.0255
_diffrn_reflns_av_sigmaI/netI     0.0244
_diffrn_reflns_theta_min     2.19
_diffrn_reflns_theta_max     26.37
_diffrn_reflns_theta_full     26.37
_diffrn_measured_fraction_theta_max     0.997
_diffrn_measured_fraction_theta_full     0.997
_diffrn_reflns_limit_h_min     -20
_diffrn_reflns_limit_h_max     20
_diffrn_reflns_limit_k_min     -11
_diffrn_reflns_limit_k_max     11
_diffrn_reflns_limit_l_min     -23
_diffrn_reflns_limit_l_max     22
_diffrn_standards_number     0
_diffrn_standards_interval_count     .
_diffrn_standards_interval_time     .
_diffrn_standards_decay_%     ?
_refine_special_details
;
Refinement on <i>F</i>^2^ against ALL reflections.
;
_reflns_number_total     2909
_reflns_number_gt     2382
_reflns_threshold_expression     I>2\s(I)
_refine_ls_structure_factor_coef     Fsqd
_refine_ls_matrix_type     full
_refine_ls_R_factor_all     0.0436
_refine_ls_R_factor_gt     0.0338
_refine_ls_wR_factor_gt     0.0887
_refine_ls_wR_factor_ref     0.0943
_refine_ls_goodness_of_fit_ref     1.048
_refine_ls_restrained_S_all     1.134
_refine_ls_number_reflns     2909
_refine_ls_number_parameters     219
_refine_ls_number_restraints     45
_refine_ls_hydrogen_treatment     mixed
_refine_ls_weighting_scheme     calc
_refine_ls_weighting_details
         'calc w=1/[\s^2^(Fo^2^)+(0.0469P)^2^+1.2758P] where P=(Fo^2^+2Fc^2^)/3'
_atom_sites_solution_hydrogens     geom
_atom_sites_solution_primary     direct
_atom_sites_solution_secondary     difmap
_refine_ls_shift/su_max     0.002
_refine_ls_shift/su_mean     0.000
_refine_diff_density_max     0.213
_refine_diff_density_min     -0.201
_refine_ls_extinction_method     none
_refine_ls_extinction_coef     ?
loop_
    _atom_type_symbol
    _atom_type_description
    _atom_type_scat_dispersion_real
    _atom_type_scat_dispersion_imag
    _atom_type_scat_source
    'C' 'C' 0.0033 0.0016
                         'International Tables Vol C Tables 4.2.6.8 and 6.1.1.4'
    'H' 'H' 0.0000 0.0000
                         'International Tables Vol C Tables 4.2.6.8 and 6.1.1.4'
    'O' 'O' 0.0106 0.0060
                         'International Tables Vol C Tables 4.2.6.8 and 6.1.1.4'
    'N' 'N' 0.0061 0.0033
                         'International Tables Vol C Tables 4.2.6.8 and 6.1.1.4'
_computing_data_collection     'SMART (Bruker, 1998)'
_computing_cell_refinement     'SAINT-Plus (Bruker, 2001)'
_computing_data_reduction     'SAINT-Plus (Bruker, 2001)'
_computing_structure_solution     'SHELXTL (Sheldrick, 2008)'
_computing_structure_refinement     'SHELXTL (Sheldrick, 2008)'
_computing_molecular_graphics     'SHELXTL (Sheldrick, 2008)'
_computing_publication_material     'SHELXTL (Sheldrick, 2008)'
loop_
    _atom_site_type_symbol
    _atom_site_label
    _atom_site_fract_x
    _atom_site_fract_y
    _atom_site_fract_z
    _atom_site_U_iso_or_equiv
    _atom_site_adp_type
    _atom_site_calc_flag
    _atom_site_refinement_flags
    _atom_site_occupancy
    _atom_site_disorder_assembly
    _atom_site_disorder_group
    O O1A 0.09291(5) 0.27723(10) 0.31483(5) 0.0280(2) Uani d PD 0.828(3) A 1
    O O2A 0.43766(6) 0.16711(12) 0.52414(6) 0.0379(3) Uani d PD 0.828(3) A 1
    O O3A 0.37950(6) -0.04279(12) 0.52952(6) 0.0417(3) Uani d PD 0.828(3) A 1
    O O4A 0.27707(6) 0.55996(11) 0.39749(6) 0.0391(3) Uani d PD 0.828(3) A 1
    O O5A 0.18713(6) 0.50849(11) 0.29870(6) 0.0372(3) Uani d PD 0.828(3) A 1
    N N1A 0.37863(7) 0.08255(13) 0.50556(6) 0.0289(3) Uani d PD 0.828(3) A 1
    N N2A 0.23146(7) 0.47265(12) 0.35751(6) 0.0272(3) Uani d PD 0.828(3) A 1
    C C1A 0.15919(8) 0.23247(15) 0.35793(10) 0.0211(4) Uani d PD 0.828(3) A 1
    C C2A 0.16612(9) 0.08529(15) 0.38681(9) 0.0229(4) Uani d PD 0.828(3) A 1
    C C3A 0.23721(9) 0.03893(16) 0.43364(10) 0.0248(4) Uani d PD 0.828(3) A 1
    H H31A 0.2404 -0.0576 0.4524 0.030 Uiso calc PR 0.828(3) A 1
    C C4A 0.30549(7) 0.13271(15) 0.45422(7) 0.0245(3) Uani d PD 0.828(3) A 1
    C C5A 0.30269(7) 0.27426(15) 0.42947(7) 0.0235(3) Uani d PD 0.828(3) A 1
    H H51A 0.3483 0.3380 0.4452 0.028 Uiso calc PR 0.828(3) A 1
    C C6A 0.23184(8) 0.32142(14) 0.38106(7) 0.0234(3) Uani d PD 0.828(3) A 1
    C C7A 0.09301(9) -0.01813(17) 0.36283(9) 0.0273(4) Uani d PD 0.828(3) A 1
    H H71A 0.0486 0.0358 0.3279 0.033 Uiso calc PR 0.828(3) A 1
    C C8A 0.05870(16) -0.0639(4) 0.42727(16) 0.0404(6) Uani d PD 0.828(3) A 1
    H H81A 0.0112 -0.1283 0.4104 0.061 Uiso calc PR 0.828(3) A 1
    H H82A 0.0418 0.0235 0.4494 0.061 Uiso calc PR 0.828(3) A 1
    H H83A 0.1014 -0.1157 0.4628 0.061 Uiso calc PR 0.828(3) A 1
    C C9A 0.11577(11) -0.15163(18) 0.32438(10) 0.0328(5) Uani d PD 0.828(3) A 1
    H H91A 0.1610 -0.2049 0.3577 0.039 Uiso calc PR 0.828(3) A 1
    H H92A 0.0678 -0.2180 0.3114 0.039 Uiso calc PR 0.828(3) A 1
    C C10A 0.1424(2) -0.1119(3) 0.25677(14) 0.0392(7) Uani d PD 0.828(3) A 1
    H H11A 0.1603 -0.2004 0.2362 0.059 Uiso calc PR 0.828(3) A 1
    H H12A 0.1881 -0.0421 0.2689 0.059 Uiso calc PR 0.828(3) A 1
    H H13A 0.0961 -0.0678 0.2217 0.059 Uiso calc PR 0.828(3) A 1
    O O1C 0.09291(5) 0.27723(10) 0.31483(5) 0.0280(2) Uani d PD 0.172(3) A 2
    O O2C 0.43766(6) 0.16711(12) 0.52414(6) 0.0379(3) Uani d PD 0.172(3) A 2
    O O3C 0.37950(6) -0.04279(12) 0.52952(6) 0.0417(3) Uani d PD 0.172(3) A 2
    O O4C 0.27707(6) 0.55996(11) 0.39749(6) 0.0391(3) Uani d PD 0.172(3) A 2
    O O5C 0.18713(6) 0.50849(11) 0.29870(6) 0.0372(3) Uani d PD 0.172(3) A 2
    N N1C 0.37863(7) 0.08255(13) 0.50556(6) 0.0289(3) Uani d PD 0.172(3) A 2
    N N2C 0.23146(7) 0.47265(12) 0.35751(6) 0.0272(3) Uani d PD 0.172(3) A 2
    C C1C 0.1637(2) 0.2281(3) 0.3484(4) 0.0211(4) Uani d PD 0.172(3) A 2
    C C2C 0.1743(2) 0.0761(3) 0.3713(3) 0.0229(4) Uani d PD 0.172(3) A 2
    C C3C 0.2435(3) 0.0322(3) 0.4213(4) 0.0248(4) Uani d PD 0.172(3) A 2
    H H31C 0.2499 -0.0682 0.4342 0.030 Uiso calc PR 0.172(3) A 2
    C C4C 0.30549(7) 0.13271(15) 0.45422(7) 0.0245(3) Uani d PD 0.172(3) A 2
    C C5C 0.30269(7) 0.27426(15) 0.42947(7) 0.0235(3) Uani d PD 0.172(3) A 2
    H H51C 0.3483 0.3380 0.4452 0.028 Uiso calc PR 0.172(3) A 2
    C C6C 0.23184(8) 0.32142(14) 0.38106(7) 0.0234(3) Uani d PD 0.172(3) A 2
    C C7C 0.1084(3) -0.0307(4) 0.3324(3) 0.032(2) Uiso d PD 0.172(3) A 2
    H H7C 0.0566 0.0271 0.3158 0.038 Uiso calc PR 0.172(3) A 2
    C C8C 0.1287(9) -0.0929(13) 0.2640(5) 0.052(7) Uiso d PD 0.172(3) A 2
    H H81C 0.1447 -0.0128 0.2365 0.078 Uiso calc PR 0.172(3) A 2
    H H82C 0.0802 -0.1424 0.2345 0.078 Uiso calc PR 0.172(3) A 2
    H H83C 0.1741 -0.1629 0.2778 0.078 Uiso calc PR 0.172(3) A 2
    C C9C 0.0903(4) -0.1504(6) 0.3806(4) 0.035(2) Uiso d PD 0.172(3) A 2
    H H91C 0.1422 -0.2010 0.4038 0.041 Uiso calc PR 0.172(3) A 2
    H H92C 0.0531 -0.2229 0.3507 0.041 Uiso calc PR 0.172(3) A 2
    C C10C 0.0509(13) -0.0946(15) 0.4387(8) 0.066(7) Uiso d PD 0.172(3) A 2
    H H11C 0.0340 -0.1778 0.4637 0.099 Uiso calc PR 0.172(3) A 2
    H H12C 0.0027 -0.0352 0.4166 0.099 Uiso calc PR 0.172(3) A 2
    H H13C 0.0907 -0.0349 0.4731 0.099 Uiso calc PR 0.172(3) A 2
    C C1B -0.05882(9) 0.53181(16) 0.34180(8) 0.0342(3) Uani d . 1 . .
    H H11B -0.0275 0.5864 0.3137 0.051 Uiso calc R 1 . .
    H H12B -0.0330 0.5441 0.3932 0.051 Uiso calc R 1 . .
    H H13B -0.1153 0.5689 0.3310 0.051 Uiso calc R 1 . .
    N N1B -0.05977(7) 0.37513(12) 0.32293(7) 0.0251(3) Uani d . 1 . .
    H H1B -0.0076(10) 0.3408(17) 0.3347(8) 0.030 Uiso d . 1 . .
    H H2B -0.0796(9) 0.3654(17) 0.2750(9) 0.030 Uiso d . 1 . .
    C C2B -0.11157(9) 0.28503(17) 0.35852(9) 0.0365(4) Uani d . 1 . .
    H H21B -0.1073 0.1819 0.3460 0.055 Uiso calc R 1 . .
    H H22B -0.1690 0.3167 0.3423 0.055 Uiso calc R 1 . .
    H H23B -0.0926 0.2970 0.4107 0.055 Uiso calc R 1 . .
loop_
    _atom_site_aniso_label
    _atom_site_aniso_U_11
    _atom_site_aniso_U_22
    _atom_site_aniso_U_33
    _atom_site_aniso_U_12
    _atom_site_aniso_U_13
    _atom_site_aniso_U_23
    O1A 0.0194(4) 0.0320(5) 0.0310(5) 0.0004(4) 0.0034(4) 0.0035(4)
    O2A 0.0232(5) 0.0452(6) 0.0406(6) -0.0027(4) -0.0006(4) -0.0006(5)
    O3A 0.0355(6) 0.0370(6) 0.0474(7) 0.0063(5) 0.0006(5) 0.0110(5)
    O4A 0.0376(6) 0.0310(6) 0.0437(6) -0.0147(4) 0.0011(5) 0.0020(5)
    O5A 0.0393(6) 0.0334(6) 0.0339(6) -0.0018(4) -0.0004(5) 0.0087(5)
    N1A 0.0243(6) 0.0345(7) 0.0278(6) 0.0046(5) 0.0065(5) -0.0006(5)
    N2A 0.0242(5) 0.0283(6) 0.0296(6) -0.0040(5) 0.0076(5) 0.0019(5)
    C1A 0.0201(6) 0.0256(7) 0.0194(8) 0.0007(5) 0.0084(5) -0.0024(5)
    C2A 0.0217(7) 0.0243(7) 0.0247(9) -0.0007(5) 0.0095(6) -0.0047(6)
    C3A 0.0262(7) 0.0237(7) 0.0264(9) 0.0017(5) 0.0102(6) -0.0006(6)
    C4A 0.0207(6) 0.0303(7) 0.0223(7) 0.0034(5) 0.0054(5) -0.0013(5)
    C5A 0.0189(6) 0.0295(7) 0.0229(7) -0.0033(5) 0.0069(5) -0.0037(5)
    C6A 0.0240(6) 0.0236(6) 0.0242(7) -0.0009(5) 0.0092(5) -0.0003(5)
    C7A 0.0232(8) 0.0256(9) 0.0324(10) -0.0048(6) 0.0057(7) -0.0015(7)
    C8A 0.0333(12) 0.0502(13) 0.0409(13) -0.0134(11) 0.0153(10) -0.0074(12)
    C9A 0.0350(9) 0.0255(9) 0.0377(10) -0.0074(7) 0.0089(8) -0.0044(7)
    C10A 0.0408(13) 0.0430(13) 0.0348(13) -0.0144(11) 0.0114(11) -0.0094(10)
    O1C 0.0194(4) 0.0320(5) 0.0310(5) 0.0004(4) 0.0034(4) 0.0035(4)
    O2C 0.0232(5) 0.0452(6) 0.0406(6) -0.0027(4) -0.0006(4) -0.0006(5)
    O3C 0.0355(6) 0.0370(6) 0.0474(7) 0.0063(5) 0.0006(5) 0.0110(5)
    O4C 0.0376(6) 0.0310(6) 0.0437(6) -0.0147(4) 0.0011(5) 0.0020(5)
    O5C 0.0393(6) 0.0334(6) 0.0339(6) -0.0018(4) -0.0004(5) 0.0087(5)
    N1C 0.0243(6) 0.0345(7) 0.0278(6) 0.0046(5) 0.0065(5) -0.0006(5)
    N2C 0.0242(5) 0.0283(6) 0.0296(6) -0.0040(5) 0.0076(5) 0.0019(5)
    C1C 0.0201(6) 0.0256(7) 0.0194(8) 0.0007(5) 0.0084(5) -0.0024(5)
    C2C 0.0217(7) 0.0243(7) 0.0247(9) -0.0007(5) 0.0095(6) -0.0047(6)
    C3C 0.0262(7) 0.0237(7) 0.0264(9) 0.0017(5) 0.0102(6) -0.0006(6)
    C4C 0.0207(6) 0.0303(7) 0.0223(7) 0.0034(5) 0.0054(5) -0.0013(5)
    C5C 0.0189(6) 0.0295(7) 0.0229(7) -0.0033(5) 0.0069(5) -0.0037(5)
    C6C 0.0240(6) 0.0236(6) 0.0242(7) -0.0009(5) 0.0092(5) -0.0003(5)
    C1B 0.0378(8) 0.0301(7) 0.0324(8) 0.0000(6) 0.0046(6) -0.0019(6)
    N1B 0.0198(5) 0.0283(6) 0.0271(6) 0.0006(4) 0.0057(5) 0.0006(5)
    C2B 0.0300(7) 0.0399(8) 0.0411(9) -0.0055(6) 0.0117(6) 0.0058(7)
_geom_special_details
;
All e.s.d.'s (except the e.s.d. in the dihedral angle between two l.s. planes)
are estimated using the full covariance matrix. The cell e.s.d.'s are taken
into account individually in the estimation of e.s.d.'s in distances, angles
and torsion angles; correlations between e.s.d.'s in cell parameters are only
used when they are defined by crystal symmetry. An approximate (isotropic)
treatment of cell e.s.d.'s is used for estimating e.s.d.'s involving l.s.
planes.
;
loop_
    _geom_bond_atom_site_label_1
    _geom_bond_atom_site_label_2
    _geom_bond_site_symmetry_2
    _geom_bond_distance
    _geom_bond_publ_flag
    O1A C1A . 1.2770(16) ?
    O2A N1A . 1.2375(15) ?
    O3A N1A . 1.2339(15) ?
    O4A N2A . 1.2326(15) ?
    O5A N2A . 1.2318(15) ?
    N1A C4A . 1.4440(17) ?
    N2A C6A . 1.4546(17) ?
    C1A C6A . 1.4412(18) ?
    C1A C2A . 1.4493(19) ?
    C2A C3A . 1.3700(19) ?
    C2A C7A . 1.5269(19) ?
    C3A C4A . 1.4073(19) ?
    C3A H31A . 0.9500 ?
    C4A C5A . 1.3758(19) ?
    C5A C6A . 1.3830(18) ?
    C5A H51A . 0.9500 ?
    C7A C9A . 1.525(2) ?
    C7A C8A . 1.549(4) ?
    C7A H71A . 1.0000 ?
    C8A H81A . 0.9800 ?
    C8A H82A . 0.9800 ?
    C8A H83A . 0.9800 ?
    C9A C10A . 1.521(3) ?
    C9A H91A . 0.9900 ?
    C9A H92A . 0.9900 ?
    C10A H11A . 0.9800 ?
    C10A H12A . 0.9800 ?
    C10A H13A . 0.9800 ?
    C1C C2C . 1.455(2) ?
    C2C C3C . 1.369(2) ?
    C2C C7C . 1.524(3) ?
    C3C H31C . 0.9500 ?
    C7C C9C . 1.514(3) ?
    C7C C8C . 1.547(4) ?
    C7C H7C . 1.0000 ?
    C8C H81C . 0.9800 ?
    C8C H82C . 0.9800 ?
    C8C H83C . 0.9800 ?
    C9C C10C . 1.520(4) ?
    C9C H91C . 0.9900 ?
    C9C H92C . 0.9900 ?
    C10C H11C . 0.9800 ?
    C10C H12C . 0.9800 ?
    C10C H13C . 0.9800 ?
    C1B N1B . 1.4771(18) ?
    C1B H11B . 0.9800 ?
    C1B H12B . 0.9800 ?
    C1B H13B . 0.9800 ?
    N1B C2B . 1.4845(18) ?
    N1B H1B . 0.904(16) ?
    N1B H2B . 0.902(17) ?
    C2B H21B . 0.9800 ?
    C2B H22B . 0.9800 ?
    C2B H23B . 0.9800 ?
loop_
    _geom_angle_atom_site_label_1
    _geom_angle_atom_site_label_2
    _geom_angle_atom_site_label_3
    _geom_angle_site_symmetry_1
    _geom_angle_site_symmetry_3
    _geom_angle
    _geom_angle_publ_flag
    O3A N1A O2A . . 122.63(12) ?
    O3A N1A C4A . . 118.58(11) ?
    O2A N1A C4A . . 118.79(12) ?
    O5A N2A O4A . . 122.53(12) ?
    O5A N2A C6A . . 119.53(11) ?
    O4A N2A C6A . . 117.93(11) ?
    O1A C1A C6A . . 123.52(12) ?
    O1A C1A C2A . . 121.27(11) ?
    C6A C1A C2A . . 115.20(11) ?
    C3A C2A C1A . . 120.79(12) ?
    C3A C2A C7A . . 120.62(13) ?
    C1A C2A C7A . . 118.59(12) ?
    C2A C3A C4A . . 120.73(13) ?
    C2A C3A H31A . . 119.6 ?
    C4A C3A H31A . . 119.6 ?
    C5A C4A C3A . . 121.43(12) ?
    C5A C4A N1A . . 118.98(12) ?
    C3A C4A N1A . . 119.49(12) ?
    C4A C5A C6A . . 118.36(12) ?
    C4A C5A H51A . . 120.8 ?
    C6A C5A H51A . . 120.8 ?
    C5A C6A C1A . . 123.42(12) ?
    C5A C6A N2A . . 116.20(11) ?
    C1A C6A N2A . . 120.23(11) ?
    C9A C7A C2A . . 111.19(13) ?
    C9A C7A C8A . . 111.13(16) ?
    C2A C7A C8A . . 111.02(16) ?
    C9A C7A H71A . . 107.8 ?
    C2A C7A H71A . . 107.8 ?
    C8A C7A H71A . . 107.8 ?
    C10A C9A C7A . . 112.75(19) ?
    C10A C9A H91A . . 109.0 ?
    C7A C9A H91A . . 109.0 ?
    C10A C9A H92A . . 109.0 ?
    C7A C9A H92A . . 109.0 ?
    H91A C9A H92A . . 107.8 ?
    C3C C2C C1C . . 120.69(19) ?
    C3C C2C C7C . . 122.7(2) ?
    C1C C2C C7C . . 116.4(2) ?
    C2C C3C H31C . . 119.2 ?
    C9C C7C C2C . . 113.3(3) ?
    C9C C7C C8C . . 112.1(3) ?
    C2C C7C C8C . . 111.4(3) ?
    C9C C7C H7C . . 106.5 ?
    C2C C7C H7C . . 106.5 ?
    C8C C7C H7C . . 106.5 ?
    C7C C8C H81C . . 109.5 ?
    C7C C8C H82C . . 109.5 ?
    H81C C8C H82C . . 109.5 ?
    C7C C8C H83C . . 109.5 ?
    H81C C8C H83C . . 109.5 ?
    H82C C8C H83C . . 109.5 ?
    C7C C9C C10C . . 113.5(3) ?
    C7C C9C H91C . . 108.9 ?
    C10C C9C H91C . . 108.9 ?
    C7C C9C H92C . . 108.9 ?
    C10C C9C H92C . . 108.9 ?
    H91C C9C H92C . . 107.7 ?
    C9C C10C H11C . . 109.5 ?
    C9C C10C H12C . . 109.5 ?
    H11C C10C H12C . . 109.5 ?
    C9C C10C H13C . . 109.5 ?
    H11C C10C H13C . . 109.5 ?
    H12C C10C H13C . . 109.5 ?
    N1B C1B H11B . . 109.5 ?
    N1B C1B H12B . . 109.5 ?
    H11B C1B H12B . . 109.5 ?
    N1B C1B H13B . . 109.5 ?
    H11B C1B H13B . . 109.5 ?
    H12B C1B H13B . . 109.5 ?
    C1B N1B C2B . . 113.36(12) ?
    C1B N1B H1B . . 109.0(10) ?
    C2B N1B H1B . . 109.6(10) ?
    C1B N1B H2B . . 109.0(10) ?
    C2B N1B H2B . . 107.9(10) ?
    H1B N1B H2B . . 107.9(14) ?
    N1B C2B H21B . . 109.5 ?
    N1B C2B H22B . . 109.5 ?
    H21B C2B H22B . . 109.5 ?
    N1B C2B H23B . . 109.5 ?
    H21B C2B H23B . . 109.5 ?
    H22B C2B H23B . . 109.5 ?
loop_
    _geom_torsion_atom_site_label_1
    _geom_torsion_atom_site_label_2
    _geom_torsion_atom_site_label_3
    _geom_torsion_atom_site_label_4
    _geom_torsion_site_symmetry_1
    _geom_torsion_site_symmetry_2
    _geom_torsion_site_symmetry_3
    _geom_torsion_site_symmetry_4
    _geom_torsion
    _geom_torsion_publ_flag
    O1A C1A C2A C3A . . . . -179.26(17) ?
    C6A C1A C2A C3A . . . . 1.1(2) ?
    O1A C1A C2A C7A . . . . 1.9(2) ?
    C6A C1A C2A C7A . . . . -177.74(16) ?
    C1A C2A C3A C4A . . . . -0.7(2) ?
    C7A C2A C3A C4A . . . . 178.17(17) ?
    C2A C3A C4A C5A . . . . 1.4(2) ?
    C2A C3A C4A N1A . . . . 177.89(13) ?
    O3A N1A C4A C5A . . . . 177.35(12) ?
    O2A N1A C4A C5A . . . . -2.18(18) ?
    O3A N1A C4A C3A . . . . 0.8(2) ?
    O2A N1A C4A C3A . . . . -178.72(14) ?
    C3A C4A C5A C6A . . . . -2.7(2) ?
    N1A C4A C5A C6A . . . . -179.14(11) ?
    C4A C5A C6A C1A . . . . 3.3(2) ?
    C4A C5A C6A N2A . . . . 178.96(11) ?
    O1A C1A C6A C5A . . . . 177.91(15) ?
    C2A C1A C6A C5A . . . . -2.5(2) ?
    O1A C1A C6A N2A . . . . 2.4(3) ?
    C2A C1A C6A N2A . . . . -177.99(13) ?
    O5A N2A C6A C5A . . . . 154.19(12) ?
    O4A N2A C6A C5A . . . . -24.80(17) ?
    O5A N2A C6A C1A . . . . -30.0(2) ?
    O4A N2A C6A C1A . . . . 151.04(15) ?
    C3A C2A C7A C9A . . . . -60.4(2) ?
    C1A C2A C7A C9A . . . . 118.50(17) ?
    C3A C2A C7A C8A . . . . 63.9(2) ?
    C1A C2A C7A C8A . . . . -117.23(18) ?
    C2A C7A C9A C10A . . . . -61.0(2) ?
    C8A C7A C9A C10A . . . . 174.80(18) ?
    C3C C2C C7C C9C . . . . 40.3(6) ?
    C1C C2C C7C C9C . . . . -144.7(5) ?
    C3C C2C C7C C8C . . . . -87.2(7) ?
    C1C C2C C7C C8C . . . . 87.8(7) ?
    C2C C7C C9C C10C . . . . 66.4(11) ?
    C8C C7C C9C C10C . . . . -166.5(11) ?
loop_
    _geom_hbond_atom_site_label_D
    _geom_hbond_atom_site_label_H
    _geom_hbond_atom_site_label_A
    _geom_hbond_site_symmetry_A
    _geom_hbond_distance_DH
    _geom_hbond_distance_HA
    _geom_hbond_distance_DA
    _geom_hbond_angle_DHA
    _geom_hbond_publ_flag
    N1B H1B O1A 1_555 0.904(16) 1.914(16) 2.7585(15) 154.7(14) y
    N1B H2B O1A 2_555 0.902(17) 1.868(17) 2.7173(16) 156.2(15) y
data_global
_journal_data_validation_number     ?
_journal_date_recd_electronic     2009-09-23
_journal_date_accepted     2009-09-24
_journal_name_full     'Acta Crystallographica, Section E'
_journal_year     2009
_journal_volume     65
_journal_issue     11
_journal_page_first     o2630
_journal_page_last     o2630
_journal_paper_category     QO
_journal_coeditor_code     PK2194
_publ_contact_author_name     'Carl Henrik G\"orbitz'
_publ_contact_author_address
;
Department of Chemistry
University of Oslo
P.O.Box 1033 Blindern
N-0315 Oslo, Norway
;
_publ_contact_author_email     c.h.gorbitz@kjemi.uio.no
_publ_contact_author_fax     '+47 22 85 54 41'
_publ_contact_author_phone     '+47 22 85 54 60'
_publ_section_title
;
(<i>RS</i>)-Dimethylammonium 2-<i>sec</i>-butyl-4,6-dinitrophenolate
;
loop_
    _publ_author_name
    _publ_author_footnote
    _publ_author_address
    'G\"orbitz, Carl Henrik' ?
;
Department of Chemistry
University of Oslo
PO Box 1033 Blindern
N-0315 Oslo, Norway
;
