# Supplementary material for: (RS)-Dimethyl­ammonium 2-sec-butyl-4,6-dinitro­phenolate
Source: Acta Crystallogr Sect E Struct Rep Online. 2009 Oct 3;65(Pt 11):o2630. doi: 10.1107/S1600536809038677 (PMC2971071; doi:10.1107/S1600536809038677)
Supplement: Supplementary file 2 [file e-65-o2630-Isup2.hkl]

# 
# h,k,l, Fc-squared, Fo-squared, sigma(Fo-squared) and status flag 
# 
data_I
_shelx_title ' gul in C2/c' 
_shelx_refln_list_code          4 
_shelx_F_calc_maximum      340.18 
_exptl_crystal_F_000      1216.00 
_reflns_d_resolution_high  0.8001 
 
loop_ 
 _symmetry_equiv_pos_as_xyz 
 'x, y, z' 
 '-x, y, -z+1/2' 
 'x+1/2, y+1/2, z' 
 '-x+1/2, y+1/2, -z+1/2' 
 '-x, -y, -z' 
 'x, -y, z-1/2' 
 '-x+1/2, -y+1/2, -z' 
 'x+1/2, -y+1/2, z-1/2' 
 
_cell_length_a    16.8040 
_cell_length_b     9.1446 
_cell_length_c    19.2233 
_cell_angle_alpha  90.000 
_cell_angle_beta  104.555 
_cell_angle_gamma  90.000 
 
_shelx_F_squared_multiplier     1.000 
 
loop_ 
 _refln_index_h 
 _refln_index_k 
 _refln_index_l 
 _refln_F_squared_calc 
 _refln_F_squared_meas 
 _refln_F_squared_sigma 
 _refln_observed_status 
   2   0   0    13021.93    12252.33    200.76 o 
   4   0   0    19622.48    18807.24    306.66 o 
   6   0   0    25322.94    25246.13    411.27 o 
   8   0   0      962.41     1177.53     22.82 o 
  10   0   0        2.43        5.17      3.81 o 
  12   0   0      266.79      236.30      9.74 o 
  14   0   0      164.30      164.46      9.29 o 
  16   0   0     1126.00     1134.94     66.12 o 
  18   0   0     1268.67     1253.48     37.96 o 
  20   0   0       12.98       19.21     18.08 o 
   1   1   0     5474.00     5046.64     99.66 o 
   3   1   0        8.26       11.64      1.44 o 
   5   1   0      177.55      154.14      3.85 o 
   7   1   0      866.02      832.74     11.82 o 
   9   1   0       15.75       14.29      2.75 o 
  11   1   0       40.68       46.61      3.87 o 
  13   1   0     2049.69     2040.77     27.79 o 
  15   1   0     1523.38     1527.37     25.33 o 
  17   1   0     1074.54     1044.14     23.02 o 
  19   1   0      127.21      121.97     10.28 o 
   0   2   0    20292.69    19079.01    372.95 o 
   2   2   0     4722.73     4576.38     79.47 o 
   4   2   0     5389.67     4959.93     64.18 o 
   6   2   0      968.18      896.67     12.50 o 
   8   2   0      716.02      790.33     11.89 o 
  10   2   0      715.28      748.65     12.17 o 
  12   2   0      748.04      739.74     12.55 o 
  14   2   0       45.44       36.11      5.26 o 
  16   2   0      508.55      550.72     17.55 o 
  18   2   0      113.35      124.82     10.15 o 
  20   2   0      392.86      382.87     19.91 o 
   1   3   0     1630.85     1620.84     21.26 o 
   3   3   0     6549.88     5939.18     76.61 o 
   5   3   0     1033.08     1001.14     15.02 o 
   7   3   0     8771.70     9308.18    130.97 o 
   9   3   0        2.58        1.53      2.69 o 
  11   3   0        4.91       -3.59      3.59 o 
  13   3   0      798.21      755.97     14.99 o 
  15   3   0       41.61       55.57      6.05 o 
  17   3   0       11.19       12.47      6.11 o 
  19   3   0       29.00       23.45     10.03 o 
   0   4   0     4553.35     4546.43     76.99 o 
   2   4   0     3975.81     3830.98     46.52 o 
   4   4   0       23.60       16.93      3.05 o 
   6   4   0      438.47      471.35     13.79 o 
   8   4   0       14.24       24.99      2.98 o 
  10   4   0     1643.32     1694.36     25.73 o 
  12   4   0      452.99      384.03     10.07 o 
  14   4   0      559.84      586.91     13.44 o 
  16   4   0      662.37      617.91     14.62 o 
  18   4   0       49.61       53.63      9.95 o 
   1   5   0     1292.30     1227.04     15.71 o 
   3   5   0      818.87      789.54     11.96 o 
   5   5   0       19.98       17.17      3.09 o 
   7   5   0      481.25      486.04     10.74 o 
   9   5   0       42.11       47.62      4.43 o 
  11   5   0       19.59        7.33      4.32 o 
  13   5   0      420.12      367.51     12.08 o 
  15   5   0      471.25      436.98     13.62 o 
  17   5   0      305.55      275.41     19.03 o 
   0   6   0       10.93        8.99      3.22 o 
   2   6   0       13.69       22.22      3.20 o 
   4   6   0     1275.54     1165.34     18.53 o 
   6   6   0      727.51      756.07     14.08 o 
   8   6   0      436.79      449.97     10.58 o 
  10   6   0       26.77       10.69      4.91 o 
  12   6   0        1.07        1.39      5.44 o 
  14   6   0        0.10        0.51      6.45 o 
  16   6   0      144.01      173.53      9.40 o 
   1   7   0        8.16        8.97      3.68 o 
   3   7   0      434.27      417.12     11.24 o 
   5   7   0     8388.37     8131.57    120.49 o 
   7   7   0     1862.04     1874.91     29.15 o 
   9   7   0     2659.14     2606.95     53.40 o 
  11   7   0      116.90      119.96      7.44 o 
  13   7   0      190.33      178.67      8.86 o 
  15   7   0      224.05      225.10     10.41 o 
   0   8   0        1.36        1.24      5.80 o 
   2   8   0       77.04       60.49      7.27 o 
   4   8   0      231.18      242.87     11.65 o 
   6   8   0      525.09      543.16     28.09 o 
   8   8   0     1193.88     1249.24     25.33 o 
  10   8   0      298.89      280.29     10.26 o 
  12   8   0       56.86       67.67      7.20 o 
  14   8   0        8.82        3.66      7.18 o 
   1   9   0       19.42       18.40      5.28 o 
   3   9   0        2.38       -3.55      7.12 o 
   5   9   0        6.87        6.72      7.54 o 
   7   9   0      406.77      420.72     17.64 o 
   9   9   0      216.41      225.05     14.02 o 
  11   9   0       66.39       83.95     12.45 o 
   0  10   0      235.78      204.03     15.57 o 
   2  10   0        7.09       -0.28      7.93 o 
   4  10   0       82.76       88.80     12.41 o 
   6  10   0      163.98      169.47     12.70 o 
   8  10   0       17.51       20.96      9.39 o 
   1  11   0       52.74       63.81     10.57 o 
   3  11   0       89.74      100.22     10.08 o 
   5  11   0      409.92      422.93     34.15 o 
 -19   1   1        0.16       -3.62      8.18 o 
 -17   1   1      389.44      367.51     13.68 o 
 -15   1   1     1069.50     1149.53     20.36 o 
 -13   1   1     1025.29     1008.79     15.68 o 
 -11   1   1      139.97      123.81      4.86 o 
  -9   1   1      412.95      486.69      8.55 o 
  -7   1   1        6.72       16.46      2.21 o 
  -5   1   1      680.71      672.37      9.51 o 
  -3   1   1     3240.70     3133.45     37.06 o 
  -1   1   1    32668.65    29967.10    393.68 o 
   1   1   1     2297.52     2165.35     25.84 o 
   3   1   1     1637.10     1474.83     19.69 o 
   5   1   1     1827.87     1890.03     23.60 o 
   7   1   1     8162.88     8433.79    108.25 o 
   9   1   1     1137.58     1066.69     15.37 o 
  11   1   1      706.19      677.36     11.73 o 
  13   1   1     1052.03     1062.16     16.73 o 
  15   1   1     1165.99     1146.27     20.58 o 
  17   1   1        0.07        4.32      6.87 o 
  19   1   1      259.69      283.74     13.75 o 
 -20   2   1        6.79        7.95     10.40 o 
 -18   2   1      221.33      210.04     11.26 o 
 -16   2   1       89.42      104.11      6.83 o 
 -14   2   1       38.46       48.18      5.47 o 
 -12   2   1      572.38      584.47     12.13 o 
 -10   2   1      125.47      150.71      5.23 o 
  -8   2   1     1524.46     1671.55     21.78 o 
  -6   2   1       38.56       33.81      2.21 o 
  -4   2   1      177.73      168.56      5.18 o 
  -2   2   1    18418.73    17544.93    202.87 o 
   0   2   1    18188.62    16736.59    193.54 o 
   2   2   1      381.67      321.35      7.99 o 
   4   2   1     9584.32     9813.26    125.24 o 
   6   2   1    12361.58    13399.53    155.48 o 
   8   2   1     3946.74     4258.16     51.74 o 
  10   2   1      568.54      598.83     11.59 o 
  12   2   1      127.94      134.30      5.79 o 
  14   2   1      510.00      521.36     12.27 o 
  16   2   1       89.68       93.82      7.35 o 
  18   2   1       42.71       47.73      7.33 o 
 -19   3   1        1.77      -10.91     10.91 o 
 -17   3   1      420.48      406.52     12.25 o 
 -15   3   1      120.75      107.60      6.66 o 
 -13   3   1      749.48      764.73     15.09 o 
 -11   3   1      605.82      662.85     12.68 o 
  -9   3   1      134.96      163.51      5.50 o 
  -7   3   1     1405.39     1276.32     17.18 o 
  -5   3   1     3254.24     3395.84     50.14 o 
  -3   3   1      271.26      221.70      6.91 o 
  -1   3   1    11359.82    12037.28    129.55 o 
   1   3   1     3377.41     3398.51     54.05 o 
   3   3   1     1755.13     1742.83     23.94 o 
   5   3   1    12986.81    13675.73    174.37 o 
   7   3   1      844.69      884.29     13.03 o 
   9   3   1     1108.13     1260.46     17.89 o 
  11   3   1      679.85      713.10     15.50 o 
  13   3   1        4.40        3.88      4.48 o 
  15   3   1      383.38      353.78     10.64 o 
  17   3   1       82.19      106.20      7.68 o 
  19   3   1      154.06      172.09     12.01 o 
 -18   4   1      416.11      424.15     14.66 o 
 -16   4   1       37.69       27.22      6.15 o 
 -14   4   1        0.50       -1.28      4.90 o 
 -12   4   1        3.11        2.99      3.96 o 
 -10   4   1       40.12       49.48      4.30 o 
  -8   4   1       91.93      115.67      4.53 o 
  -6   4   1     1447.59     1305.66     19.47 o 
  -4   4   1      132.96      135.77      4.67 o 
  -2   4   1      203.17      192.71      4.80 o 
   0   4   1    12354.92    12852.66    138.34 o 
   2   4   1      266.89      332.34      8.17 o 
   4   4   1      285.23      199.42      6.24 o 
   6   4   1      118.39      169.27      7.32 o 
   8   4   1      160.43      148.53      5.48 o 
  10   4   1     1007.01      968.05     16.72 o 
  12   4   1        4.38        1.83      4.25 o 
  14   4   1      246.12      210.88      8.36 o 
  16   4   1       29.55       20.52      6.78 o 
  18   4   1        2.47       -3.90      7.84 o 
 -17   5   1       77.04       78.15      7.72 o 
 -15   5   1      689.87      627.16     16.39 o 
 -13   5   1     1347.17     1245.08     21.54 o 
 -11   5   1      171.41      156.54      7.76 o 
  -9   5   1     2420.50     2376.49     34.42 o 
  -7   5   1      385.24      403.07      8.26 o 
  -5   5   1       93.29       72.80      3.63 o 
  -3   5   1     3697.85     3836.31     51.54 o 
  -1   5   1      328.68      345.12      6.37 o 
   1   5   1        5.72        3.98      2.06 o 
   3   5   1     1192.33     1229.45     16.86 o 
   5   5   1      288.80      291.60      7.23 o 
   7   5   1      200.92      195.50      6.28 o 
   9   5   1      465.69      412.24      9.65 o 
  11   5   1      248.26      175.89      8.22 o 
  13   5   1       54.00       39.26      5.90 o 
  15   5   1      962.35      876.23     20.20 o 
  17   5   1       39.80       61.69      8.67 o 
 -16   6   1      323.16      319.71     11.80 o 
 -14   6   1       10.80       -1.68      5.78 o 
 -12   6   1      540.55      499.20     14.20 o 
 -10   6   1      855.33      884.66     16.62 o 
  -8   6   1       81.62       64.82      5.06 o 
  -6   6   1       92.83       94.07      4.50 o 
  -4   6   1     1061.75     1101.79     17.95 o 
  -2   6   1      974.62     1045.14     14.41 o 
   0   6   1      221.72      244.10      6.17 o 
   2   6   1       91.85       73.85      3.85 o 
   4   6   1     1545.48     1476.46     22.82 o 
   6   6   1     2205.55     2170.78     35.82 o 
   8   6   1      491.08      449.70     11.87 o 
  10   6   1     1882.86     1873.86     32.99 o 
  12   6   1     1606.66     1564.20     34.03 o 
  14   6   1     1168.87     1172.14     28.96 o 
  16   6   1       77.02       94.49      9.29 o 
 -15   7   1        6.56       14.47      6.81 o 
 -13   7   1       42.59       36.14      6.60 o 
 -11   7   1     3740.61     3677.20     58.14 o 
  -9   7   1     1945.82     1983.24     31.18 o 
  -7   7   1       16.40       20.81      5.21 o 
  -5   7   1     7665.73     7179.32    106.92 o 
  -3   7   1      555.20      614.30     13.97 o 
  -1   7   1     1391.08     1318.21     29.30 o 
   1   7   1      306.49      272.49      8.47 o 
   3   7   1      229.16      216.44      8.72 o 
   5   7   1      957.73      984.56     17.63 o 
   7   7   1        0.00        0.33      4.25 o 
   9   7   1      236.16      229.92      9.43 o 
  11   7   1      165.24      134.67      7.65 o 
  13   7   1      327.25      370.82     12.12 o 
  15   7   1        8.70       10.27      7.01 o 
 -14   8   1        2.44       16.19      8.65 o 
 -12   8   1       42.97       48.48      7.87 o 
 -10   8   1      828.05      937.26     21.51 o 
  -8   8   1      143.86      153.49     10.31 o 
  -6   8   1     1394.13     1366.27     31.05 o 
  -4   8   1        2.59        1.27      5.80 o 
  -2   8   1       13.36        5.86      6.61 o 
   0   8   1       87.01       90.79      6.04 o 
   2   8   1      760.08      700.32     18.90 o 
   4   8   1      257.11      235.93     11.48 o 
   6   8   1      395.84      413.08     12.97 o 
   8   8   1      113.86      106.95      6.77 o 
  10   8   1       27.65       27.92      5.83 o 
  12   8   1      226.35      241.83     10.53 o 
  14   8   1        7.67       18.04      8.95 o 
 -11   9   1      522.82      547.26     20.25 o 
  -9   9   1       10.24        9.26     10.71 o 
  -7   9   1       68.38       62.25     12.54 o 
  -5   9   1      666.74      624.53     19.09 o 
  -3   9   1      165.97      147.86     13.01 o 
  -1   9   1       91.28       81.95      9.09 o 
   1   9   1      199.24      163.70      8.22 o 
   3   9   1     1480.52     1350.18     43.81 o 
   5   9   1      245.03      229.52     20.53 o 
   7   9   1      110.69      121.58     10.54 o 
   9   9   1        2.25        9.40      8.95 o 
  11   9   1        4.42       21.27      9.63 o 
 -10  10   1        4.63       14.69     15.82 o 
  -8  10   1       34.15       12.55      9.75 o 
  -6  10   1      267.21      256.13     14.67 o 
  -4  10   1       95.80       98.65     11.26 o 
  -2  10   1       61.12       54.28     11.99 o 
   0  10   1      208.48      220.75     12.24 o 
   2  10   1      295.61      259.97     12.24 o 
   4  10   1       61.80       67.22     12.91 o 
   6  10   1      128.63      130.54     14.78 o 
   8  10   1        1.54        1.91      9.25 o 
  -5  11   1       23.99       18.39      9.50 o 
  -3  11   1       89.15      104.35     12.04 o 
  -1  11   1        2.29       12.26      9.99 o 
   1  11   1       21.64       26.31     10.60 o 
   3  11   1      504.79      556.03     18.17 o 
   5  11   1      352.62      442.50     22.34 o 
 -20   0   2       72.67       82.84     14.77 o 
 -18   0   2        8.91        2.97     11.30 o 
 -16   0   2     5219.28     5113.69    112.68 o 
 -14   0   2     4512.72     4363.14     76.88 o 
 -12   0   2     1283.78     1175.51     33.03 o 
 -10   0   2        2.01       -2.74      4.38 o 
  -8   0   2     1482.42     1370.76     25.59 o 
  -6   0   2      305.99      290.54      7.65 o 
  -4   0   2     6434.31     5885.42     97.20 o 
  -2   0   2    31481.72    30444.92    611.39 o 
   0   0   2     1925.08     1997.20     58.77 o 
   2   0   2     8427.28     8771.77    143.98 o 
   4   0   2      252.89      537.38     14.00 o 
   6   0   2     6396.87     6172.16    103.09 o 
   8   0   2      229.22      208.84      7.83 o 
  10   0   2      451.17      445.90     12.40 o 
  12   0   2     2435.86     2421.73     45.44 o 
  14   0   2     4948.10     4775.99     84.80 o 
  16   0   2        0.36       10.57      9.17 o 
  18   0   2      124.63      134.75     34.47 o 
 -19   1   2       24.09       20.69      8.49 o 
 -17   1   2       10.02        1.48      8.32 o 
 -15   1   2        0.04       -3.56      4.67 o 
 -13   1   2      480.22      496.15     11.12 o 
 -11   1   2     2539.02     2548.68     32.48 o 
  -9   1   2     1227.34     1215.20     16.54 o 
  -7   1   2    18534.97    17840.79    206.22 o 
  -5   1   2     9310.74     8937.34    103.88 o 
  -3   1   2    17225.61    16576.06    209.96 o 
  -1   1   2     1453.54     1389.65     19.72 o 
   1   1   2     1680.38     1852.17     24.72 o 
   3   1   2    64281.25    59468.41    682.37 o 
   5   1   2    14041.76    13875.20    160.71 o 
   7   1   2     1456.68     1379.31     20.72 o 
   9   1   2     2534.18     2551.77     32.52 o 
  11   1   2      385.61      398.05      8.67 o 
  13   1   2     1311.99     1316.20     19.89 o 
  15   1   2     1215.31     1159.01     20.89 o 
  17   1   2        0.36       10.47      6.41 o 
  19   1   2       16.56       21.68      9.15 o 
 -20   2   2       18.36       17.34      9.46 o 
 -18   2   2        6.55       -2.38      7.44 o 
 -16   2   2       10.09        4.23      5.23 o 
 -14   2   2       64.10       51.07      5.19 o 
 -12   2   2     1328.56     1262.63     26.91 o 
 -10   2   2      163.55      175.02      7.83 o 
  -8   2   2    13387.75    13533.76    157.31 o 
  -6   2   2     2354.32     2323.05     28.58 o 
  -4   2   2      300.67      282.28      5.53 o 
  -2   2   2      475.12      414.10      6.48 o 
   0   2   2     1554.80     1537.47     26.51 o 
   2   2   2     4359.21     4183.00     54.18 o 
   4   2   2    11160.54    10757.44    137.27 o 
   6   2   2     2760.69     3016.49     36.98 o 
   8   2   2     4447.49     4196.84     51.13 o 
  10   2   2       95.81       83.21      4.29 o 
  12   2   2     1049.97     1032.83     16.36 o 
  14   2   2      769.18      705.71     14.81 o 
  16   2   2      454.06      466.15     12.59 o 
  18   2   2      516.63      488.97     14.00 o 
 -19   3   2       82.80       72.47     12.11 o 
 -17   3   2      213.84      210.19      9.25 o 
 -15   3   2        0.01       -2.01      4.69 o 
 -13   3   2       19.71       12.88      4.18 o 
 -11   3   2      309.73      281.37      8.10 o 
  -9   3   2     1004.87     1063.37     15.12 o 
  -7   3   2      753.57      604.79      9.40 o 
  -5   3   2        2.64       10.13      1.87 o 
  -3   3   2     3267.28     3131.53     39.17 o 
  -1   3   2     5379.19     5117.84     55.88 o 
   1   3   2      172.99      102.21      3.00 o 
   3   3   2       37.93       63.23      5.63 o 
   5   3   2    13257.54    14289.61    182.25 o 
   7   3   2     2997.43     3388.94     41.74 o 
   9   3   2     1199.57     1118.52     16.34 o 
  11   3   2     1171.49     1132.56     17.35 o 
  13   3   2      167.27      147.00      7.20 o 
  15   3   2      405.34      403.63     11.74 o 
  17   3   2      150.36      132.74      8.20 o 
  19   3   2      360.29      339.93     16.42 o 
 -18   4   2       16.97       24.00      6.13 o 
 -16   4   2       24.42       25.06      5.70 o 
 -14   4   2      186.12      161.25      8.55 o 
 -12   4   2       20.02       33.43      4.49 o 
 -10   4   2      169.58      172.52      8.48 o 
  -8   4   2     3263.80     3239.56     40.51 o 
  -6   4   2      537.47      536.72     10.08 o 
  -4   4   2       86.66       92.72      4.78 o 
  -2   4   2     1024.45     1065.71     16.70 o 
   0   4   2     1780.14     1850.48     25.62 o 
   2   4   2     2899.65     2974.18     33.90 o 
   4   4   2       14.18        9.70      2.24 o 
   6   4   2      319.78      239.32      8.11 o 
   8   4   2      537.78      510.28      9.86 o 
  10   4   2     1377.98     1322.23     21.35 o 
  12   4   2      318.36      325.96      9.50 o 
  14   4   2     1106.19     1039.70     24.47 o 
  16   4   2       21.71        8.16      6.98 o 
  18   4   2        1.94        1.17      8.97 o 
 -17   5   2        3.27       -1.60      6.35 o 
 -15   5   2        0.39       -1.32      4.95 o 
 -13   5   2      623.85      589.28     12.14 o 
 -11   5   2       41.29       31.80      4.08 o 
  -9   5   2       41.03       29.80      3.74 o 
  -7   5   2     1440.81     1411.43     19.73 o 
  -5   5   2      997.70     1021.88     22.50 o 
  -3   5   2     7607.76     8064.09     95.27 o 
  -1   5   2     3685.17     3945.27     44.47 o 
   1   5   2      904.97     1029.87     14.29 o 
   3   5   2     1257.03     1165.05     17.70 o 
   5   5   2        1.13       -1.82      2.89 o 
   7   5   2      213.51      183.49      7.07 o 
   9   5   2     2029.18     2054.96     34.56 o 
  11   5   2      297.03      296.32     10.24 o 
  13   5   2      258.84      242.32     10.26 o 
  15   5   2       40.01       34.44      7.18 o 
  17   5   2      214.47      224.63     15.25 o 
 -16   6   2       18.67       15.52      6.66 o 
 -14   6   2      105.56       87.75      6.96 o 
 -12   6   2      249.46      277.83     10.97 o 
 -10   6   2     2747.14     2695.64     39.49 o 
  -8   6   2     1788.45     1720.18     31.18 o 
  -6   6   2     1437.33     1467.12     23.10 o 
  -4   6   2      241.17      250.83      7.39 o 
  -2   6   2      448.24      485.64      8.92 o 
   0   6   2      420.85      427.03      8.94 o 
   2   6   2     1061.64     1007.86     15.39 o 
   4   6   2       15.30       10.55      3.51 o 
   6   6   2       44.94       52.41      5.01 o 
   8   6   2     3250.33     3228.91     51.37 o 
  10   6   2      345.43      375.78     13.86 o 
  12   6   2      164.61      167.61     10.94 o 
  14   6   2      131.28      156.29      9.78 o 
  16   6   2      214.38      214.44     11.81 o 
 -15   7   2       13.49       27.25      8.04 o 
 -13   7   2       17.45       23.17      6.93 o 
 -11   7   2      834.96      871.44     19.97 o 
  -9   7   2      237.25      231.98      9.93 o 
  -7   7   2     2212.80     2148.64     36.68 o 
  -5   7   2      713.74      663.87     15.05 o 
  -3   7   2      139.15      141.57     14.05 o 
  -1   7   2      150.71      155.78      6.09 o 
   1   7   2        1.17        0.61      3.36 o 
   3   7   2       10.43       10.38      3.96 o 
   5   7   2      650.08      632.26     20.98 o 
   7   7   2        2.52        4.29      4.38 o 
   9   7   2      446.39      458.54     14.52 o 
  11   7   2       86.38       71.66      7.02 o 
  13   7   2      104.68      120.47      8.99 o 
  15   7   2      104.85       92.49      8.98 o 
 -14   8   2      369.86      379.24     15.10 o 
 -12   8   2       71.98       54.20     10.44 o 
 -10   8   2       69.75       84.87      9.45 o 
  -8   8   2       52.18       51.70      7.80 o 
  -6   8   2      540.46      537.65     16.64 o 
  -4   8   2      635.38      595.59     23.69 o 
  -2   8   2       40.92       50.56      5.55 o 
   0   8   2     2014.71     1916.51     30.30 o 
   2   8   2        0.73        0.25      6.07 o 
   4   8   2        4.24       -5.19      5.71 o 
   6   8   2        0.32       -1.24      4.54 o 
   8   8   2       97.51      115.60      7.17 o 
  10   8   2      372.27      387.02     13.86 o 
  12   8   2      119.67      118.20      8.50 o 
 -11   9   2      346.28      382.86     27.37 o 
  -9   9   2      123.94      130.79     11.13 o 
  -7   9   2       33.72       15.93      7.93 o 
  -5   9   2      182.37      179.45     11.93 o 
  -3   9   2        5.88       -1.07      6.46 o 
  -1   9   2       69.41       87.07      8.43 o 
   1   9   2      971.16      861.27     17.72 o 
   3   9   2       62.87       59.56      8.86 o 
   5   9   2       45.42       52.64      9.74 o 
   7   9   2      280.32      271.42     13.58 o 
   9   9   2      124.55      129.68      8.77 o 
  11   9   2        0.88        1.87      9.91 o 
 -10  10   2       81.84       80.25     16.95 o 
  -8  10   2       38.85       62.16     10.41 o 
  -6  10   2      284.64      285.41     15.24 o 
  -4  10   2       78.35       57.86      8.95 o 
  -2  10   2       87.25       58.72     12.37 o 
   0  10   2      355.82      323.23     13.96 o 
   2  10   2       70.92       66.94      8.34 o 
   4  10   2      127.27      113.43     10.99 o 
   6  10   2      199.02      236.80     13.91 o 
   8  10   2        1.60       -4.55      9.75 o 
  -5  11   2      282.12      327.25     26.00 o 
  -3  11   2       54.97       77.53     14.39 o 
  -1  11   2        3.74       10.91     10.17 o 
   1  11   2      201.30      222.39     14.98 o 
   3  11   2       44.81       60.83      9.45 o 
 -19   1   3      256.24      259.64     15.01 o 
 -17   1   3     1910.26     1886.36     34.89 o 
 -15   1   3     4517.88     4412.42     62.94 o 
 -13   1   3       86.11       90.69      6.86 o 
 -11   1   3      335.33      321.30      6.91 o 
  -9   1   3       25.45       27.68      2.47 o 
  -7   1   3     1639.45     1740.19     22.00 o 
  -5   1   3      131.87      156.92      3.35 o 
  -3   1   3     1930.18     1660.42     22.24 o 
  -1   1   3     1741.92     1501.70     19.91 o 
   1   1   3      490.16      414.10      7.95 o 
   3   1   3     9931.49     9386.19    108.89 o 
   5   1   3     1045.71     1008.60     13.76 o 
   7   1   3      161.86      148.57      4.75 o 
   9   1   3      195.02      206.14      5.98 o 
  11   1   3     3053.74     2859.04     36.91 o 
  13   1   3     5389.88     5046.32     62.66 o 
  15   1   3       84.33       67.94      6.44 o 
  17   1   3        0.09       -6.27      6.33 o 
  19   1   3      197.42      184.02     12.14 o 
 -20   2   3      445.78      465.27     22.14 o 
 -18   2   3      181.69      157.18     10.42 o 
 -16   2   3      131.18      128.05      7.15 o 
 -14   2   3     1443.29     1418.20     23.18 o 
 -12   2   3      133.86      125.53      5.98 o 
 -10   2   3     3113.38     3202.09     43.64 o 
  -8   2   3      976.87     1186.96     16.06 o 
  -6   2   3       15.47        8.71      1.73 o 
  -4   2   3     4141.28     3854.09     50.44 o 
  -2   2   3    13595.33    13623.98    172.96 o 
   0   2   3     3861.56     3885.39     56.50 o 
   2   2   3      662.60      828.43     11.10 o 
   4   2   3        0.63       12.22      2.01 o 
   6   2   3     5682.42     6041.61     71.74 o 
   8   2   3     2861.23     2833.91     35.67 o 
  10   2   3     2011.71     1955.48     26.29 o 
  12   2   3      120.26      115.19      5.55 o 
  14   2   3     1146.95     1102.02     19.99 o 
  16   2   3        3.33       10.14      5.93 o 
  18   2   3       13.25        7.70      7.06 o 
 -19   3   3      344.85      352.65     14.53 o 
 -17   3   3       87.94       52.84      6.04 o 
 -15   3   3        6.17        7.93      4.57 o 
 -13   3   3      562.32      502.55     11.50 o 
 -11   3   3      100.70      127.51      6.74 o 
  -9   3   3       56.84       65.90      3.66 o 
  -7   3   3      634.25      595.00     10.68 o 
  -5   3   3     2753.38     2967.62     40.02 o 
  -3   3   3     2114.87     2481.04     30.28 o 
  -1   3   3      685.59      720.92      9.95 o 
   1   3   3     2363.44     2209.99     33.61 o 
   3   3   3     7720.78     7829.84    141.89 o 
   5   3   3     3163.89     3156.50     42.44 o 
   7   3   3        0.98        0.85      2.49 o 
   9   3   3     1830.06     1918.43     25.74 o 
  11   3   3       26.36       39.90      4.24 o 
  13   3   3       96.36      104.25      6.52 o 
  15   3   3      488.63      511.33     13.17 o 
  17   3   3        3.55        0.90      6.45 o 
 -18   4   3      147.52      141.50      7.75 o 
 -16   4   3       24.63       19.62      5.08 o 
 -14   4   3       15.85        9.69      4.11 o 
 -12   4   3     1138.25     1093.13     18.03 o 
 -10   4   3        4.22        5.26      3.08 o 
  -8   4   3      627.07      627.20     10.66 o 
  -6   4   3      188.04      172.91      6.68 o 
  -4   4   3     2049.14     2225.28     27.96 o 
  -2   4   3     2833.36     2994.73     33.60 o 
   0   4   3     9256.77     9798.19    125.53 o 
   2   4   3     6972.42     7579.27     89.88 o 
   4   4   3        5.37        2.03      2.66 o 
   6   4   3     1504.63     1570.33     26.03 o 
   8   4   3      544.63      618.32     10.81 o 
  10   4   3      118.37      120.60      5.64 o 
  12   4   3      262.02      203.73      8.16 o 
  14   4   3      106.89       79.62      7.58 o 
  16   4   3       24.51       35.12      7.67 o 
  18   4   3        6.19        8.72      9.63 o 
 -17   5   3       27.37       27.42      6.66 o 
 -15   5   3       70.93       64.68      5.81 o 
 -13   5   3      899.18      862.27     15.17 o 
 -11   5   3      515.89      510.65     10.49 o 
  -9   5   3      401.42      363.06      9.70 o 
  -7   5   3      416.65      461.08      9.88 o 
  -5   5   3      635.99      655.92     11.98 o 
  -3   5   3    11317.81    11508.16    134.80 o 
  -1   5   3     5309.90     5691.92     62.82 o 
   1   5   3     1171.86     1220.08     20.83 o 
   3   5   3     2291.36     2296.53     36.28 o 
   5   5   3     3915.64     4062.09     69.30 o 
   7   5   3       18.17       22.17      4.19 o 
   9   5   3       60.78       57.89      5.75 o 
  11   5   3      751.36      732.25     16.95 o 
  13   5   3        3.23       -0.78      5.70 o 
  15   5   3      714.29      634.34     17.29 o 
  17   5   3        3.54       -0.35     11.09 o 
 -16   6   3      233.22      247.47     12.36 o 
 -14   6   3        5.69       10.80      6.41 o 
 -12   6   3       62.27       54.15      8.32 o 
 -10   6   3       11.83       12.03      4.32 o 
  -8   6   3      209.22      226.15     16.40 o 
  -6   6   3      320.65      345.30      8.82 o 
  -4   6   3     1613.45     1568.61     23.80 o 
  -2   6   3     2110.71     2236.07     28.95 o 
   0   6   3      106.06      101.49      6.69 o 
   2   6   3     2065.08     2041.48     27.48 o 
   4   6   3      457.16      441.32     14.19 o 
   6   6   3     1955.89     2004.10     33.70 o 
   8   6   3     3370.48     3321.46     53.84 o 
  10   6   3      139.11      119.49      7.49 o 
  12   6   3      542.66      488.17     16.74 o 
  14   6   3        0.27       10.19      6.74 o 
  16   6   3       34.24       46.26      9.03 o 
 -15   7   3      112.27      122.24      9.60 o 
 -13   7   3      893.32      880.11     20.64 o 
 -11   7   3      239.01      260.19     10.93 o 
  -9   7   3        8.96       16.87      5.61 o 
  -7   7   3     1008.63      966.49     31.78 o 
  -5   7   3       99.89      121.54      6.98 o 
  -3   7   3       40.74       38.11      4.25 o 
  -1   7   3      164.96      195.98      7.87 o 
   1   7   3       16.76       30.24      3.90 o 
   3   7   3       55.39       60.84      4.95 o 
   5   7   3     2624.24     2523.57     41.47 o 
   7   7   3     2840.07     2715.20     44.84 o 
   9   7   3     1050.16     1120.22     22.78 o 
  11   7   3        3.38        3.43      7.34 o 
  13   7   3      111.81      120.69      9.09 o 
  15   7   3      243.79      275.47     16.33 o 
 -14   8   3        0.92       -9.19      9.19 o 
 -12   8   3      670.92      710.90     21.95 o 
 -10   8   3     1805.25     1796.72     54.78 o 
  -8   8   3        9.22        0.87      6.72 o 
  -6   8   3      759.75      741.10     20.40 o 
  -4   8   3       15.48       18.52      6.23 o 
  -2   8   3      855.50      805.93     34.36 o 
   0   8   3        6.56        2.75      4.40 o 
   2   8   3     1614.31     1557.59     28.52 o 
   4   8   3      194.66      204.78      8.18 o 
   6   8   3      314.51      314.74      9.65 o 
   8   8   3       53.86       66.71      6.51 o 
  10   8   3      183.47      195.09      9.34 o 
  12   8   3      107.97      115.44      8.52 o 
 -11   9   3       59.91       91.94     10.78 o 
  -9   9   3      361.20      358.27     16.26 o 
  -7   9   3      127.93      143.10     12.15 o 
  -5   9   3       16.01       12.02      7.13 o 
  -3   9   3       70.07       59.31     11.10 o 
  -1   9   3       98.51      111.11     14.13 o 
   1   9   3      202.59      186.39      8.75 o 
   3   9   3      171.00      160.92     10.83 o 
   5   9   3        5.05        7.10      7.38 o 
   7   9   3      131.59      100.83      8.97 o 
   9   9   3      258.97      337.45     11.99 o 
  11   9   3       39.18       33.26      7.54 o 
 -10  10   3      102.40       88.37     15.26 o 
  -8  10   3      115.06      112.12     12.31 o 
  -6  10   3      263.92      259.06     19.93 o 
  -4  10   3      296.09      286.60     19.13 o 
  -2  10   3      325.20      329.18     19.47 o 
   0  10   3       52.57       50.24      9.29 o 
   2  10   3       41.40       28.34      7.48 o 
   4  10   3      277.82      306.34     15.33 o 
   6  10   3        2.43       14.11     15.05 o 
   8  10   3      235.32      275.83     15.86 o 
  -5  11   3       60.89      100.25     18.08 o 
  -3  11   3        0.53        8.32     14.13 o 
  -1  11   3       18.90       17.03     10.60 o 
   1  11   3        1.43        1.13     15.82 o 
   3  11   3        1.58       -5.20      8.49 o 
 -20   0   4      960.22      993.26     42.95 o 
 -18   0   4     4150.18     4030.44     93.11 o 
 -16   0   4     6466.15     6581.36    142.26 o 
 -14   0   4     1510.55     1421.33     37.96 o 
 -12   0   4     1055.09     1046.52     22.11 o 
 -10   0   4        0.35       -2.77      2.77 o 
  -8   0   4     4832.81     5100.94     73.99 o 
  -6   0   4     4466.32     4446.32     74.59 o 
  -4   0   4   115722.80   110970.90   2216.22 o 
  -2   0   4    18335.88    18858.63    378.82 o 
   0   0   4    22542.44    20480.98    417.01 o 
   2   0   4     3668.59     3362.74     49.02 o 
   4   0   4     7174.01     7241.28    120.29 o 
   6   0   4     2003.56     1780.86     32.63 o 
   8   0   4     2965.19     3045.15     53.94 o 
  10   0   4      376.80      384.64     11.95 o 
  12   0   4    13686.90    13146.32    219.24 o 
  14   0   4      192.97      187.86     10.65 o 
  16   0   4      491.30      550.36     18.25 o 
  18   0   4        0.02        8.53     15.82 o 
 -19   1   4      189.54      190.28     11.44 o 
 -17   1   4      232.90      241.04     12.40 o 
 -15   1   4        0.35        2.93      4.34 o 
 -13   1   4       90.59       85.16      5.19 o 
 -11   1   4      320.50      349.87      6.69 o 
  -9   1   4        7.80       10.29      1.83 o 
  -7   1   4     1651.06     1608.64     22.07 o 
  -5   1   4      602.31      566.18      9.39 o 
  -3   1   4    53330.49    51504.06    728.59 o 
  -1   1   4    11734.32    12042.94    153.04 o 
   1   1   4     2392.97     2302.53     27.76 o 
   3   1   4     2404.05     2259.40     27.60 o 
   5   1   4      918.78      786.67     11.43 o 
   7   1   4     1095.44     1073.27     15.37 o 
   9   1   4     1292.40     1209.18     17.68 o 
  11   1   4      957.51      921.10     14.99 o 
  13   1   4     3135.75     2925.08     38.60 o 
  15   1   4        8.28       16.87      5.37 o 
  17   1   4       35.54       37.41      7.11 o 
  19   1   4      483.51      558.13     18.77 o 
 -20   2   4        0.11       -5.03      8.75 o 
 -18   2   4       32.77       23.20      7.88 o 
 -16   2   4      118.87      128.72      7.65 o 
 -14   2   4      377.12      383.85      9.27 o 
 -12   2   4      353.11      321.00      7.85 o 
 -10   2   4      716.27      683.57     11.39 o 
  -8   2   4     3873.66     3964.08     48.28 o 
  -6   2   4     8528.78     8134.82    104.93 o 
  -4   2   4    31123.10    30243.80    382.42 o 
  -2   2   4     8643.83     9181.09    117.06 o 
   0   2   4      183.45      200.05      4.04 o 
   2   2   4     3829.63     3576.18     46.80 o 
   4   2   4     1589.11     1432.35     20.77 o 
   6   2   4      611.27      702.21     10.87 o 
   8   2   4     1143.54     1052.78     15.59 o 
  10   2   4      341.48      343.50      8.13 o 
  12   2   4      296.79      276.43      8.20 o 
  14   2   4      347.59      370.60     11.11 o 
  16   2   4      137.56      137.11      8.34 o 
  18   2   4      108.25       90.65      8.65 o 
 -19   3   4      105.21       98.64     10.05 o 
 -17   3   4        6.57        7.61      5.31 o 
 -15   3   4     1340.83     1308.77     20.41 o 
 -13   3   4      369.23      377.18      8.99 o 
 -11   3   4      538.86      607.60     11.01 o 
  -9   3   4     3713.84     3996.87     49.27 o 
  -7   3   4     3173.55     3120.73     42.55 o 
  -5   3   4      326.42      327.19      7.88 o 
  -3   3   4     5874.50     6203.90     72.89 o 
  -1   3   4     4965.37     4635.98     60.23 o 
   1   3   4     3545.57     3350.27     49.72 o 
   3   3   4      370.39      395.71      6.92 o 
   5   3   4     1530.02     1668.82     24.01 o 
   7   3   4       73.02       80.20      4.04 o 
   9   3   4     1165.46     1265.93     18.41 o 
  11   3   4      786.95      814.72     14.02 o 
  13   3   4        5.94       -2.16      4.67 o 
  15   3   4       13.89       11.02      7.71 o 
  17   3   4      129.51      119.51     11.26 o 
 -18   4   4       58.95       72.30      6.54 o 
 -16   4   4      157.47      172.27      8.26 o 
 -14   4   4        1.01       -4.97      4.97 o 
 -12   4   4        9.68       13.47      4.21 o 
 -10   4   4     1442.79     1462.63     23.12 o 
  -8   4   4      323.27      355.87      8.36 o 
  -6   4   4     5522.98     5692.31     83.62 o 
  -4   4   4     1528.14     1662.33     21.56 o 
  -2   4   4     3606.48     3642.80     48.08 o 
   0   4   4     7395.47     7445.87    107.77 o 
   2   4   4     2477.07     2410.18     33.74 o 
   4   4   4       96.20       91.11      3.80 o 
   6   4   4      432.20      480.50     10.89 o 
   8   4   4       17.16       28.21      3.50 o 
  10   4   4     1995.74     1962.04     40.68 o 
  12   4   4        2.72       -0.89      5.17 o 
  14   4   4      211.77      208.72     10.15 o 
  16   4   4        1.24       -3.55      7.28 o 
 -17   5   4      777.11      726.89     23.38 o 
 -15   5   4      487.74      469.47     16.99 o 
 -13   5   4      163.09      143.60      7.68 o 
 -11   5   4      188.23      197.72      7.86 o 
  -9   5   4     1196.67     1152.26     21.54 o 
  -7   5   4       48.11       43.26      3.97 o 
  -5   5   4        0.26        3.21      2.98 o 
  -3   5   4       46.95       71.33      3.40 o 
  -1   5   4      192.42      150.61      4.34 o 
   1   5   4      161.49      134.31      5.97 o 
   3   5   4      361.15      337.19      8.17 o 
   5   5   4      500.67      513.48     11.94 o 
   7   5   4      317.60      303.38      9.41 o 
   9   5   4      736.51      664.01     15.41 o 
  11   5   4      431.85      365.58     11.87 o 
  13   5   4      182.36      156.98      9.00 o 
  15   5   4      225.64      219.55     11.03 o 
  17   5   4      372.45      453.36     23.34 o 
 -16   6   4       72.22       66.76      9.63 o 
 -14   6   4      132.39      142.84      9.91 o 
 -12   6   4     1151.41     1188.37     24.47 o 
 -10   6   4      127.08      129.75      6.67 o 
  -8   6   4     1685.18     1621.89     25.63 o 
  -6   6   4      557.25      562.14     11.65 o 
  -4   6   4       80.25       75.46      3.87 o 
  -2   6   4       35.49       49.35      4.47 o 
   0   6   4        0.24        1.61      2.73 o 
   2   6   4      117.28      104.14      5.25 o 
   4   6   4      626.21      645.19     14.27 o 
   6   6   4     1363.09     1405.66     25.63 o 
   8   6   4     2679.32     2630.45     43.31 o 
  10   6   4      148.86      131.09      8.06 o 
  12   6   4        4.31        3.98      6.09 o 
  14   6   4      117.99      127.71     18.64 o 
  16   6   4        3.46       -1.35     11.91 o 
 -15   7   4       13.78       13.09      8.00 o 
 -13   7   4      386.61      403.63     13.96 o 
 -11   7   4     2302.19     2399.14     41.48 o 
  -9   7   4        0.40       -3.46      5.03 o 
  -7   7   4      148.88      153.80      8.12 o 
  -5   7   4     2098.42     1967.57     33.74 o 
  -3   7   4     1317.71     1240.89     25.12 o 
  -1   7   4      352.82      333.14      9.04 o 
   1   7   4      506.68      480.91      9.17 o 
   3   7   4     5587.92     5542.08    101.73 o 
   5   7   4       18.84       14.56      4.77 o 
   7   7   4     1112.88     1176.54     23.08 o 
   9   7   4       94.25       90.93      7.28 o 
  11   7   4        0.47       -0.77      6.60 o 
  13   7   4      163.26      184.05     12.95 o 
 -14   8   4       30.26       36.02      9.91 o 
 -12   8   4      261.99      295.77     14.67 o 
 -10   8   4       53.89       55.76      8.28 o 
  -8   8   4       11.70       16.19      8.34 o 
  -6   8   4       38.19       24.23      7.88 o 
  -4   8   4        8.64        5.89      5.94 o 
  -2   8   4        8.15        4.52      7.56 o 
   0   8   4      105.49      126.11      9.26 o 
   2   8   4     2922.61     2966.84     42.90 o 
   4   8   4     1744.51     1732.21     27.73 o 
   6   8   4        1.91       -3.88      4.96 o 
   8   8   4        3.00        9.49      5.90 o 
  10   8   4       37.60       38.68      7.53 o 
  12   8   4      212.14      230.64     18.66 o 
 -11   9   4      610.60      662.61     24.98 o 
  -9   9   4      289.88      300.89     16.84 o 
  -7   9   4       74.34       77.26      9.25 o 
  -5   9   4      100.56       92.90      9.39 o 
  -3   9   4       51.59       50.43     10.30 o 
  -1   9   4       12.93        0.98      9.17 o 
   1   9   4      447.99      450.86     12.68 o 
   3   9   4       71.66       48.01     10.25 o 
   5   9   4      423.86      368.47     12.69 o 
   7   9   4       94.13       97.62      7.46 o 
   9   9   4        0.84        1.47      7.30 o 
  11   9   4        5.29        7.91     20.35 o 
 -10  10   4       37.68       63.20     13.80 o 
  -8  10   4        4.11        5.68      8.36 o 
  -6  10   4       47.72       75.36     13.02 o 
  -4  10   4       99.49       92.19     13.52 o 
  -2  10   4       15.18       20.72     10.59 o 
   0  10   4       17.86       10.05     12.76 o 
   2  10   4       57.34       64.77      8.56 o 
   4  10   4        0.01       -0.29      8.86 o 
   6  10   4       21.02       22.92      9.75 o 
   8  10   4        0.20       15.82     15.82 o 
  -5  11   4      353.88      429.51     36.17 o 
  -3  11   4      162.89      159.02     16.73 o 
  -1  11   4       86.11      114.78     16.90 o 
   1  11   4        1.36       -7.80     12.37 o 
   3  11   4        2.13      -12.37     12.37 o 
 -19   1   5      160.05      163.40     11.23 o 
 -17   1   5        5.54       10.17      6.78 o 
 -15   1   5      299.04      308.04     11.68 o 
 -13   1   5       82.02       75.67      4.53 o 
 -11   1   5        9.13        6.15      2.53 o 
  -9   1   5     1431.75     1394.60     18.85 o 
  -7   1   5     2003.47     1887.28     26.57 o 
  -5   1   5       97.76       91.04      4.73 o 
  -3   1   5    46280.43    47342.95    847.06 o 
  -1   1   5    11491.65    11576.96    147.38 o 
   1   1   5     4949.01     4808.50     69.65 o 
   3   1   5     1103.83     1015.19     12.78 o 
   5   1   5     3003.67     3353.30     40.99 o 
   7   1   5      762.70      998.42     14.75 o 
   9   1   5      164.36      187.40      6.11 o 
  11   1   5      188.87      189.79      7.04 o 
  13   1   5        1.79        0.71      4.50 o 
  15   1   5        1.15       15.86      6.23 o 
  17   1   5       77.73       79.21      7.87 o 
 -20   2   5       45.06       39.99      9.41 o 
 -18   2   5        0.46       -3.66      7.61 o 
 -16   2   5       18.86       15.71      4.65 o 
 -14   2   5      121.65      122.04      6.24 o 
 -12   2   5     1673.36     1715.95     23.78 o 
 -10   2   5     3173.07     3198.19     44.27 o 
  -8   2   5      173.76      163.21      6.80 o 
  -6   2   5     1139.27     1145.57     17.18 o 
  -4   2   5      843.08      784.24     15.43 o 
  -2   2   5    10736.06    11106.42    141.31 o 
   0   2   5      202.55      203.14      4.06 o 
   2   2   5       49.64       48.35      2.41 o 
   4   2   5      537.84      554.29      9.62 o 
   6   2   5     6840.79     7218.00     85.51 o 
   8   2   5     1937.39     1908.54     25.52 o 
  10   2   5      500.15      496.60     10.10 o 
  12   2   5      273.49      264.61      8.18 o 
  14   2   5      778.96      723.70     14.29 o 
  16   2   5       28.05       20.35      7.69 o 
  18   2   5       17.05       34.72      9.86 o 
 -19   3   5      188.30      174.49     12.85 o 
 -17   3   5       14.84       18.47      6.27 o 
 -15   3   5      464.45      483.62     12.28 o 
 -13   3   5     1262.55     1335.33     22.41 o 
 -11   3   5     2678.03     2650.52     38.00 o 
  -9   3   5      983.27     1014.03     16.67 o 
  -7   3   5        1.54        4.37      3.07 o 
  -5   3   5       43.68       83.48     14.47 o 
  -3   3   5     3505.42     3412.83     45.15 o 
  -1   3   5       20.67       10.23      2.37 o 
   1   3   5       13.86       14.60      2.74 o 
   3   3   5     1666.82     1769.89     26.01 o 
   5   3   5     1141.45     1090.52     16.82 o 
   7   3   5       37.15       31.46      4.21 o 
   9   3   5        9.99       15.81      3.42 o 
  11   3   5       30.63       52.59      4.72 o 
  13   3   5      632.40      573.71     13.29 o 
  15   3   5      346.79      309.59     12.56 o 
  17   3   5      167.18      192.95     13.20 o 
 -18   4   5      333.71      341.97     12.44 o 
 -16   4   5       40.69       22.11      6.72 o 
 -14   4   5       51.72       57.00      5.86 o 
 -12   4   5       48.35       60.57      7.87 o 
 -10   4   5      118.15      137.91      6.21 o 
  -8   4   5      744.69      728.11     13.11 o 
  -6   4   5      603.95      516.09     12.59 o 
  -4   4   5     2594.63     2747.43     31.13 o 
  -2   4   5      279.99      282.08      6.02 o 
   0   4   5       89.36      118.05      8.65 o 
   2   4   5     4693.31     4581.85     61.14 o 
   4   4   5      196.16      226.68      7.53 o 
   6   4   5      862.11      890.12     14.82 o 
   8   4   5     1611.09     1543.97     24.04 o 
  10   4   5        1.17       -0.10      4.40 o 
  12   4   5       22.23       35.77      6.18 o 
  14   4   5      158.93      162.27      8.96 o 
  16   4   5       63.64       69.08     10.78 o 
 -17   5   5      385.03      387.83     12.88 o 
 -15   5   5      253.06      227.35     11.06 o 
 -13   5   5       38.20       38.11      5.82 o 
 -11   5   5      113.44      112.94      6.44 o 
  -9   5   5      134.75      121.54      7.50 o 
  -7   5   5     1798.34     1754.10     41.68 o 
  -5   5   5     2543.01     2538.23     32.18 o 
  -3   5   5     2225.05     2225.32     27.93 o 
  -1   5   5       89.27      110.65      4.60 o 
   1   5   5     1551.59     1421.24     21.69 o 
   3   5   5       90.54       90.37      4.63 o 
   5   5   5        9.91        3.92      3.51 o 
   7   5   5      299.49      326.16     10.16 o 
   9   5   5       82.22      106.05      7.31 o 
  11   5   5       32.61       18.00      5.73 o 
  13   5   5      124.78      131.31     10.47 o 
  15   5   5       11.59        7.09      9.14 o 
 -16   6   5      490.25      500.71     16.11 o 
 -14   6   5      233.15      249.70     11.64 o 
 -12   6   5       59.31       52.49     10.11 o 
 -10   6   5      967.97      887.03     16.74 o 
  -8   6   5     5130.35     4950.01     67.41 o 
  -6   6   5     1195.28     1242.80     20.16 o 
  -4   6   5     2470.05     2341.53     33.52 o 
  -2   6   5      413.99      440.72      9.34 o 
   0   6   5      262.95      230.31      7.00 o 
   2   6   5      270.46      299.72      7.54 o 
   4   6   5      202.83      214.04      9.02 o 
   6   6   5      864.98      844.44     17.56 o 
   8   6   5     4063.58     3788.42     59.87 o 
  10   6   5      365.19      300.73     10.74 o 
  12   6   5      126.39      109.89     10.31 o 
  14   6   5      128.20      110.48     11.38 o 
 -15   7   5      334.91      343.36     13.87 o 
 -13   7   5      196.10      177.83     18.27 o 
 -11   7   5       31.16       28.47      6.32 o 
  -9   7   5     2392.30     2445.48     41.48 o 
  -7   7   5      493.48      488.84     13.26 o 
  -5   7   5        0.24        4.75      4.68 o 
  -3   7   5      109.41      107.27      7.78 o 
  -1   7   5      451.52      409.16      9.57 o 
   1   7   5     2026.18     2012.02     25.64 o 
   3   7   5      478.41      442.63     12.04 o 
   5   7   5      200.74      184.26      8.53 o 
   7   7   5     1690.74     1661.12     30.29 o 
   9   7   5      250.24      272.76     10.94 o 
  11   7   5      521.48      521.70     18.28 o 
  13   7   5      265.03      285.89     17.33 o 
 -14   8   5        1.08        1.54      9.61 o 
 -12   8   5      411.23      449.31     17.44 o 
 -10   8   5        2.87       -2.90      7.24 o 
  -8   8   5      129.47      131.83      9.52 o 
  -6   8   5        0.86       -0.44      6.05 o 
  -4   8   5      229.00      206.26     21.48 o 
  -2   8   5       44.35       40.35      7.91 o 
   0   8   5     1596.26     1457.62     22.36 o 
   2   8   5     5099.61     4965.86     67.99 o 
   4   8   5      197.17      183.50      7.94 o 
   6   8   5      171.01      151.27      8.53 o 
   8   8   5      998.42      989.07     21.49 o 
  10   8   5        1.60        3.27      8.20 o 
  12   8   5      156.40      147.85     12.80 o 
 -11   9   5       45.73       29.91      9.39 o 
  -9   9   5       33.46       35.49      9.19 o 
  -7   9   5      119.87       96.86      9.39 o 
  -5   9   5      348.32      356.68     18.17 o 
  -3   9   5        0.12        1.79      9.49 o 
  -1   9   5       43.10       41.78     14.69 o 
   1   9   5      379.92      353.89     11.34 o 
   3   9   5      253.89      275.75     10.74 o 
   5   9   5      173.13      185.95      8.90 o 
   7   9   5      241.31      285.11     12.39 o 
   9   9   5       43.56       45.03      8.15 o 
  -8  10   5      419.44      458.10     37.86 o 
  -6  10   5      925.47      966.14     61.60 o 
  -4  10   5        6.41       12.90     11.87 o 
  -2  10   5       60.40       54.47     24.87 o 
   0  10   5      467.13      476.79     18.68 o 
   2  10   5        8.96       15.11      7.55 o 
   4  10   5       47.60       48.17      9.91 o 
   6  10   5      263.56      277.34     18.17 o 
  -3  11   5      102.95      117.34     18.08 o 
  -1  11   5      127.35      126.44     20.48 o 
   1  11   5       29.81       13.56     19.21 o 
 -20   0   6      290.80      289.65     19.93 o 
 -18   0   6      364.80      364.04     19.98 o 
 -16   0   6      442.28      369.30     18.33 o 
 -14   0   6      760.32      747.78     24.37 o 
 -12   0   6      522.18      571.25     17.21 o 
 -10   0   6      176.15      219.51      8.47 o 
  -8   0   6     1480.87     1531.74     28.67 o 
  -6   0   6     1293.35     1465.92     34.47 o 
  -4   0   6    65759.16    65340.54   1777.93 o 
  -2   0   6     4609.35     5043.84    103.10 o 
   0   0   6    19333.43    17640.36    356.82 o 
   2   0   6    41764.92    41410.34    673.57 o 
   4   0   6     1494.65     1344.75     25.19 o 
   6   0   6     8683.64     8805.85    146.82 o 
   8   0   6      551.00      525.27     13.88 o 
  10   0   6      856.46      801.55     19.35 o 
  12   0   6       24.28       47.30      7.12 o 
  14   0   6     2586.35     2591.72     60.74 o 
  16   0   6      132.02      113.39     10.86 o 
  18   0   6     1354.61     1484.06     62.17 o 
 -19   1   6        9.08       13.93      9.79 o 
 -17   1   6     1426.27     1422.08     28.53 o 
 -15   1   6      846.74      856.91     19.20 o 
 -13   1   6       32.72       34.68      4.97 o 
 -11   1   6     6191.87     6240.33     86.71 o 
  -9   1   6     1504.21     1369.65     20.80 o 
  -7   1   6     7194.76     6949.88     90.07 o 
  -5   1   6    14778.08    15430.91    219.98 o 
  -3   1   6    34982.84    35813.20    451.65 o 
  -1   1   6    20905.95    20508.67    260.37 o 
   1   1   6    19134.51    19537.91    276.33 o 
   3   1   6     4754.09     4960.81     54.61 o 
   5   1   6     6085.45     6367.97     75.67 o 
   7   1   6      344.70      289.19      6.86 o 
   9   1   6      897.95      809.08     15.13 o 
  11   1   6     1594.24     1531.20     22.37 o 
  13   1   6      806.81      781.47     14.67 o 
  15   1   6        6.40        7.97      5.75 o 
  17   1   6     1085.52     1181.75     26.00 o 
 -20   2   6        5.06       -1.32      8.91 o 
 -18   2   6      614.91      623.45     17.66 o 
 -16   2   6      399.74      400.05     13.13 o 
 -14   2   6      675.30      702.50     14.44 o 
 -12   2   6      484.00      520.90     12.34 o 
 -10   2   6        0.05        2.65      3.06 o 
  -8   2   6     1592.20     1709.91     27.82 o 
  -6   2   6      621.20      708.21     13.06 o 
  -4   2   6    11338.51    12008.98    152.93 o 
  -2   2   6     1372.65     1335.79     18.67 o 
   0   2   6      584.47      684.85     10.54 o 
   2   2   6      392.83      431.66     10.84 o 
   4   2   6     7478.34     7976.92    102.91 o 
   6   2   6     2673.10     2798.50     38.35 o 
   8   2   6      278.71      313.21      7.32 o 
  10   2   6      759.57      699.78     12.66 o 
  12   2   6      824.03      808.99     14.58 o 
  14   2   6      511.76      533.16     14.96 o 
  16   2   6      333.63      337.11     13.88 o 
  18   2   6        8.96       20.45     13.17 o 
 -19   3   6        6.24        8.85      8.24 o 
 -17   3   6       18.22       28.51      6.09 o 
 -15   3   6        0.03        2.94      4.97 o 
 -13   3   6       13.43       12.58      4.77 o 
 -11   3   6     3317.28     3495.27     48.62 o 
  -9   3   6     3084.96     3149.49     43.65 o 
  -7   3   6      373.19      352.44      9.93 o 
  -5   3   6     5135.84     5067.62     73.56 o 
  -3   3   6     1154.28     1088.94     16.01 o 
  -1   3   6     2297.38     2449.70     35.34 o 
   1   3   6       18.75       60.71      3.99 o 
   3   3   6      843.17      987.15     13.96 o 
   5   3   6       45.29       23.76      2.84 o 
   7   3   6      168.19      190.77      5.83 o 
   9   3   6       69.30       81.47      4.56 o 
  11   3   6        8.72       18.94      4.37 o 
  13   3   6       45.04       25.93      5.79 o 
  15   3   6      694.07      642.14     26.34 o 
  17   3   6      672.61      706.42     22.97 o 
 -18   4   6       90.93       98.13      8.41 o 
 -16   4   6      716.96      698.43     16.04 o 
 -14   4   6      291.95      281.19      9.72 o 
 -12   4   6       11.82       16.87      4.48 o 
 -10   4   6      222.54      225.57      7.73 o 
  -8   4   6      527.91      592.81     11.71 o 
  -6   4   6      186.04      194.25      6.31 o 
  -4   4   6      148.32      176.80      4.87 o 
  -2   4   6     2593.79     2515.37     38.52 o 
   0   4   6      671.51      655.99     11.48 o 
   2   4   6      850.66      893.21     15.51 o 
   4   4   6     2007.67     1969.70     59.98 o 
   6   4   6      456.61      486.25     11.71 o 
   8   4   6        2.58       -0.05      3.99 o 
  10   4   6       70.96       73.78      5.70 o 
  12   4   6     2205.61     1964.22     41.08 o 
  14   4   6      323.94      280.62     14.44 o 
  16   4   6      599.35      691.75     22.32 o 
 -17   5   6      283.21      250.36     10.82 o 
 -15   5   6       21.69       20.73      6.27 o 
 -13   5   6       28.26       35.15      5.67 o 
 -11   5   6       37.06       38.93      4.83 o 
  -9   5   6     2728.06     2771.77     44.48 o 
  -7   5   6     1961.87     1933.27     28.60 o 
  -5   5   6      685.55      774.54     16.89 o 
  -3   5   6     2495.91     2596.65     56.14 o 
  -1   5   6     2822.19     2943.44     45.45 o 
   1   5   6      628.42      615.56     11.74 o 
   3   5   6     3276.17     3256.19     51.64 o 
   5   5   6       73.86       67.43      5.33 o 
   7   5   6      272.44      297.71      9.75 o 
   9   5   6      815.18      717.08     14.72 o 
  11   5   6      967.00      902.51     24.91 o 
  13   5   6       54.42       65.89      9.65 o 
  15   5   6       86.92       89.98     11.88 o 
 -16   6   6       51.66       42.70      7.57 o 
 -14   6   6      766.16      811.24     19.39 o 
 -12   6   6      213.95      225.23     11.26 o 
 -10   6   6      899.43      913.82     17.22 o 
  -8   6   6     4697.58     4731.97     64.68 o 
  -6   6   6      310.14      326.77     10.13 o 
  -4   6   6     1497.11     1495.21     40.53 o 
  -2   6   6      265.36      279.52     10.28 o 
   0   6   6      950.06      922.58     15.88 o 
   2   6   6       81.38       89.78      5.55 o 
   4   6   6        0.44       -4.19      4.19 o 
   6   6   6        0.60       -2.16      4.58 o 
   8   6   6      235.24      216.03      9.27 o 
  10   6   6     1316.92     1244.13     29.32 o 
  12   6   6       20.22       11.85      8.47 o 
  14   6   6       64.65       76.25     17.71 o 
 -15   7   6        0.88       -0.62      7.79 o 
 -13   7   6      648.71      706.36     24.52 o 
 -11   7   6        7.74        9.61      6.41 o 
  -9   7   6     1471.77     1399.43     26.95 o 
  -7   7   6        2.49        5.93      5.26 o 
  -5   7   6       21.84       29.96      9.19 o 
  -3   7   6     1854.60     1726.43     59.83 o 
  -1   7   6       55.75       67.30      5.04 o 
   1   7   6     1671.02     1615.01     23.39 o 
   3   7   6      171.09      164.40      7.25 o 
   5   7   6     1762.89     1737.04     30.70 o 
   7   7   6       50.55       45.47      6.19 o 
   9   7   6     1300.31     1401.38     32.27 o 
  11   7   6      112.10      100.60     10.64 o 
  13   7   6       98.61      117.94     12.14 o 
 -14   8   6       69.08       54.07     10.85 o 
 -12   8   6       11.11       -1.23      7.83 o 
 -10   8   6       29.79       18.70      7.93 o 
  -8   8   6      457.71      460.52     24.66 o 
  -6   8   6      139.96      131.11     21.48 o 
  -4   8   6      801.03      805.82     21.29 o 
  -2   8   6       98.77       70.67      8.14 o 
   0   8   6      389.91      453.52      9.84 o 
   2   8   6      334.07      406.85     10.24 o 
   4   8   6       41.46       33.20      6.28 o 
   6   8   6      361.35      351.00     14.61 o 
   8   8   6       20.43       21.17      7.64 o 
  10   8   6       98.51       87.78     11.01 o 
  12   8   6      189.60      203.62     17.36 o 
 -11   9   6       67.02       68.75     10.54 o 
  -9   9   6      172.60      183.07     12.62 o 
  -7   9   6       91.98       81.69     12.21 o 
  -5   9   6       86.99       59.54     10.25 o 
  -3   9   6       66.07       33.30     10.30 o 
  -1   9   6      455.42      423.22     21.48 o 
   1   9   6     1035.01      947.56     23.77 o 
   3   9   6      420.66      452.84     12.34 o 
   5   9   6       45.46       50.71      7.67 o 
   7   9   6       19.26       16.18      8.89 o 
   9   9   6        0.90        1.74      9.17 o 
  -8  10   6       48.23       47.41     11.47 o 
  -6  10   6       49.41       51.55     13.56 o 
  -4  10   6      377.96      314.28     19.93 o 
  -2  10   6       25.38       13.93     11.10 o 
   0  10   6        0.97       -8.80      8.80 o 
   2  10   6       97.03      105.65     13.97 o 
   4  10   6       28.89       16.20     11.67 o 
   6  10   6       18.02       23.91      9.08 o 
  -3  11   6       17.08       10.17     20.35 o 
  -1  11   6      101.37      168.41     23.74 o 
 -19   1   7     1031.72     1048.10     24.14 o 
 -17   1   7      517.12      538.66     24.14 o 
 -15   1   7      541.34      570.16     15.39 o 
 -13   1   7        7.47        6.25      4.35 o 
 -11   1   7     1613.05     1736.34     26.25 o 
  -9   1   7       36.72       44.33      4.03 o 
  -7   1   7        1.28        5.27      3.26 o 
  -5   1   7     2996.51     3055.44     45.63 o 
  -3   1   7     4265.17     4324.71     62.73 o 
  -1   1   7     3216.76     3031.94     44.92 o 
   1   1   7     2682.28     2796.16     41.95 o 
   3   1   7     1777.01     2032.38     23.89 o 
   5   1   7     4818.71     5037.70     60.60 o 
   7   1   7     1032.27     1053.60     15.66 o 
   9   1   7     3687.22     3641.43     50.63 o 
  11   1   7     2521.39     2423.92     32.83 o 
  13   1   7      478.37      477.03     14.83 o 
  15   1   7       15.93       32.15      6.95 o 
  17   1   7        0.90       12.53     10.21 o 
 -20   2   7      151.68      150.42     11.26 o 
 -18   2   7     2058.84     2148.59     39.26 o 
 -16   2   7       24.42       28.06      6.51 o 
 -14   2   7       39.69       42.57      5.24 o 
 -12   2   7        0.86       -3.85      4.79 o 
 -10   2   7        0.83        4.63      3.43 o 
  -8   2   7     4588.49     4772.19     63.38 o 
  -6   2   7     1998.74     2001.96     35.47 o 
  -4   2   7      247.87      253.69     19.49 o 
  -2   2   7     3819.83     3726.47     48.92 o 
   0   2   7     2072.22     1982.02     27.17 o 
   2   2   7      900.59     1105.69     19.13 o 
   4   2   7      126.63      172.48      4.67 o 
   6   2   7     1253.08     1210.82     17.33 o 
   8   2   7       37.75       21.82      3.50 o 
  10   2   7      918.08      965.12     15.88 o 
  12   2   7      303.74      328.78      9.30 o 
  14   2   7       14.57       18.58      6.33 o 
  16   2   7       42.13       31.62     10.17 o 
 -19   3   7       41.06       47.08     10.93 o 
 -17   3   7       91.81       80.58      8.71 o 
 -15   3   7        1.83        5.91      5.85 o 
 -13   3   7      355.36      407.71     15.28 o 
 -11   3   7        2.37        2.29      4.09 o 
  -9   3   7     1913.29     1928.71     28.30 o 
  -7   3   7      143.20      129.56      5.34 o 
  -5   3   7       31.85       36.54      5.54 o 
  -3   3   7     8891.74     9575.83    122.60 o 
  -1   3   7      309.32      308.62      7.92 o 
   1   3   7     6490.28     6306.30     74.97 o 
   3   3   7      385.96      437.65      7.86 o 
   5   3   7      170.05      178.48      5.57 o 
   7   3   7      551.10      560.51     10.21 o 
   9   3   7      188.37      222.89      6.97 o 
  11   3   7     1390.33     1293.85     25.42 o 
  13   3   7      333.97      292.50     12.10 o 
  15   3   7      975.53      976.03     26.74 o 
  17   3   7       15.07       13.15     23.74 o 
 -18   4   7      154.34      125.50     12.40 o 
 -16   4   7     1313.68     1327.95     28.47 o 
 -14   4   7      218.63      234.48      9.05 o 
 -12   4   7      426.08      465.70     14.02 o 
 -10   4   7      278.10      299.14      8.78 o 
  -8   4   7       68.86       59.92      4.52 o 
  -6   4   7      284.72      298.28      8.45 o 
  -4   4   7     3596.66     3684.40     48.98 o 
  -2   4   7     3216.74     3513.71     59.31 o 
   0   4   7      663.35      666.14     11.65 o 
   2   4   7     7405.19     7487.64     97.84 o 
   4   4   7     3188.26     3240.86     64.24 o 
   6   4   7     1880.89     1771.49     29.89 o 
   8   4   7      287.61      304.96      8.84 o 
  10   4   7      351.57      366.31     12.41 o 
  12   4   7        1.57       -7.12      7.12 o 
  14   4   7      125.60       92.39     10.86 o 
  16   4   7       33.86       35.82     12.44 o 
 -17   5   7      526.25      460.94     13.97 o 
 -15   5   7      238.10      242.20     13.82 o 
 -13   5   7      583.92      580.14     13.49 o 
 -11   5   7      117.77      116.75      6.64 o 
  -9   5   7     1200.40     1132.69     19.39 o 
  -7   5   7     1790.03     1776.69     26.68 o 
  -5   5   7      204.36      192.16      7.16 o 
  -3   5   7        9.59        9.27      3.12 o 
  -1   5   7      443.34      416.33     11.69 o 
   1   5   7     1539.97     1500.57     23.21 o 
   3   5   7        0.19        0.92      3.21 o 
   5   5   7       18.16       14.69      4.33 o 
   7   5   7      135.81      132.89      7.44 o 
   9   5   7      148.91      158.39      8.71 o 
  11   5   7     1169.59     1089.18     33.66 o 
  13   5   7        0.03       10.54      8.80 o 
  15   5   7      126.22      132.72     12.57 o 
 -16   6   7      447.42      478.48     14.06 o 
 -14   6   7      108.56       91.42      9.00 o 
 -12   6   7        5.89       -1.18      5.03 o 
 -10   6   7      918.99      913.49     19.64 o 
  -8   6   7      418.07      408.39     13.81 o 
  -6   6   7     2262.05     2305.97     44.36 o 
  -4   6   7      102.37      105.99      8.32 o 
  -2   6   7      453.29      477.43     11.38 o 
   0   6   7       88.67       95.49      5.06 o 
   2   6   7      790.04      774.31     14.70 o 
   4   6   7      672.33      752.25     23.00 o 
   6   6   7      568.26      604.32     17.54 o 
   8   6   7      183.16      161.96     13.40 o 
  10   6   7      255.93      242.40     13.41 o 
  12   6   7      277.61      308.63     15.46 o 
  14   6   7       16.80       25.35     10.47 o 
 -15   7   7       17.52       20.17     12.21 o 
 -13   7   7      262.71      250.92     13.96 o 
 -11   7   7      432.48      449.65     17.68 o 
  -9   7   7     1359.99     1345.88     39.97 o 
  -7   7   7      307.21      255.25     12.10 o 
  -5   7   7     1994.56     1928.98     42.99 o 
  -3   7   7       33.53       40.32      6.46 o 
  -1   7   7      368.84      394.27     10.81 o 
   1   7   7      588.65      545.38     10.99 o 
   3   7   7      834.74      821.15     16.21 o 
   5   7   7      264.48      282.85     12.41 o 
   7   7   7      147.78      157.07     10.47 o 
   9   7   7       37.18       25.49      8.28 o 
  11   7   7      313.57      306.58     15.76 o 
  13   7   7      201.54      231.49     17.00 o 
 -14   8   7     1524.24     1710.56     43.53 o 
 -12   8   7     1152.43     1205.47     31.83 o 
 -10   8   7       64.38       72.97     14.53 o 
  -8   8   7       11.84        4.33      9.20 o 
  -6   8   7      154.53      152.57      9.91 o 
  -4   8   7      244.36      300.53     13.02 o 
  -2   8   7     1034.44      930.81     33.17 o 
   0   8   7      661.31      552.52     11.79 o 
   2   8   7      338.64      344.19     11.04 o 
   4   8   7       14.77       13.53      8.78 o 
   6   8   7        1.11       -0.47      6.82 o 
   8   8   7      163.31      180.58     12.14 o 
  10   8   7       11.43       13.48      9.60 o 
 -11   9   7      168.31      197.86     17.07 o 
  -9   9   7       63.43       53.71     18.08 o 
  -7   9   7       87.21       84.14     11.67 o 
  -5   9   7       54.80       49.73     10.59 o 
  -3   9   7        7.86        4.33      9.20 o 
  -1   9   7      137.54       89.17     13.29 o 
   1   9   7       12.94       18.72      4.87 o 
   3   9   7      143.93      147.63      9.06 o 
   5   9   7       25.82       30.84      8.22 o 
   7   9   7      221.81      251.00     14.29 o 
   9   9   7      158.53      190.52     13.43 o 
  -8  10   7       36.62       38.06     24.87 o 
  -6  10   7       30.61       32.09     12.21 o 
  -4  10   7        4.65       -4.56     11.10 o 
  -2  10   7       45.92       63.30     13.52 o 
   0  10   7      143.77      144.94     17.52 o 
   2  10   7      124.39       94.94     21.48 o 
   4  10   7       33.93       41.85      8.30 o 
   6  10   7     1084.53     1315.32     37.91 o 
 -20   0   8     1282.28     1494.74     79.68 o 
 -18   0   8      857.12      862.89     35.04 o 
 -16   0   8      748.36      665.04     31.65 o 
 -14   0   8      252.61      234.16     13.59 o 
 -12   0   8      781.30      784.71     42.39 o 
 -10   0   8     7918.49     8158.14    169.02 o 
  -8   0   8    22244.81    22871.69    510.32 o 
  -6   0   8     3275.55     3773.13     79.12 o 
  -4   0   8     4026.94     4389.88     90.71 o 
  -2   0   8     8484.74     8760.62    276.92 o 
   0   0   8      171.44      169.14     13.76 o 
   2   0   8        0.47        6.03      4.62 o 
   4   0   8      337.43      321.10      9.14 o 
   6   0   8      161.86      154.21      9.97 o 
   8   0   8     1185.84     1189.90     25.19 o 
  10   0   8       35.50       42.34      6.46 o 
  12   0   8      110.91      129.64      9.46 o 
  14   0   8      634.74      676.65     35.04 o 
  16   0   8      815.93      853.79     30.76 o 
 -19   1   8      435.88      417.91     16.80 o 
 -17   1   8      788.13      790.92     19.34 o 
 -15   1   8       20.03       14.25      5.70 o 
 -13   1   8       13.22       18.32      4.63 o 
 -11   1   8     2091.97     2150.95     31.21 o 
  -9   1   8        0.06        1.99      3.43 o 
  -7   1   8     1463.02     1402.93     40.30 o 
  -5   1   8       75.68       70.99      4.65 o 
  -3   1   8      477.68      649.02     17.17 o 
  -1   1   8       23.94       28.00      2.49 o 
   1   1   8     1029.51     1264.58     20.87 o 
   3   1   8     3096.45     3323.09     35.35 o 
   5   1   8     2222.84     2158.66     27.87 o 
   7   1   8      800.98      773.08     12.71 o 
   9   1   8     5423.07     5304.44     65.21 o 
  11   1   8     2222.38     2140.32     37.06 o 
  13   1   8        4.83        4.74      6.04 o 
  15   1   8       70.50      105.00      9.67 o 
  17   1   8      474.28      589.31     43.00 o 
 -20   2   8      103.87      101.93     19.25 o 
 -18   2   8      413.96      411.17     15.50 o 
 -16   2   8       32.66       21.80      7.18 o 
 -14   2   8       94.12       98.40      7.79 o 
 -12   2   8      134.68      176.38      7.51 o 
 -10   2   8      728.87      702.12     13.03 o 
  -8   2   8     5186.44     4998.82     65.87 o 
  -6   2   8      504.67      594.96     11.85 o 
  -4   2   8     1712.74     1924.90     29.51 o 
  -2   2   8      182.27      248.99     11.45 o 
   0   2   8      383.32      394.95      8.69 o 
   2   2   8       25.01       27.17      2.17 o 
   4   2   8     1194.51     1276.38     15.83 o 
   6   2   8     3427.09     3273.83     41.05 o 
   8   2   8     1200.47     1067.18     17.07 o 
  10   2   8     8551.24     8323.46    109.88 o 
  12   2   8        8.61       10.15      5.65 o 
  14   2   8      249.84      255.18     10.49 o 
  16   2   8      520.48      516.35     24.74 o 
 -19   3   8        8.41       -5.31      8.55 o 
 -17   3   8        5.64        4.84      8.81 o 
 -15   3   8       82.47       74.90      7.09 o 
 -13   3   8      170.64      178.59      7.65 o 
 -11   3   8     1426.27     1418.17     22.64 o 
  -9   3   8     2722.33     2658.55     37.70 o 
  -7   3   8     1381.28     1359.35     23.16 o 
  -5   3   8      563.28      586.12     10.03 o 
  -3   3   8     3749.98     3867.62     51.03 o 
  -1   3   8      294.68      414.13     13.47 o 
   1   3   8      245.85      263.49      4.59 o 
   3   3   8       74.41       67.55      3.48 o 
   5   3   8     1008.68      958.14     18.04 o 
   7   3   8      599.66      635.51     11.31 o 
   9   3   8      204.41      187.44     12.40 o 
  11   3   8       92.54      131.64      8.69 o 
  13   3   8      426.64      452.33     15.73 o 
  15   3   8       86.10       94.75     11.48 o 
 -18   4   8      688.94      721.73     19.59 o 
 -16   4   8       32.79       26.52      6.52 o 
 -14   4   8       92.52      109.95      7.08 o 
 -12   4   8        0.46        9.68      4.77 o 
 -10   4   8      343.56      317.80      9.51 o 
  -8   4   8        0.91       -4.01      4.01 o 
  -6   4   8      123.90      181.71      6.75 o 
  -4   4   8     1618.20     1634.24     23.38 o 
  -2   4   8       13.62        5.12      3.22 o 
   0   4   8      589.17      553.61     11.64 o 
   2   4   8     1798.94     1914.47     31.27 o 
   4   4   8      199.75      266.16      7.49 o 
   6   4   8      136.77      129.50     10.77 o 
   8   4   8        9.51        8.04      5.45 o 
  10   4   8       16.94       12.85      6.48 o 
  12   4   8       42.34       57.80     10.77 o 
  14   4   8      293.93      311.55     16.06 o 
  16   4   8        8.50        2.79     18.65 o 
 -17   5   8      151.87      183.16     11.65 o 
 -15   5   8        5.59        9.55      6.21 o 
 -13   5   8      580.09      592.60     13.79 o 
 -11   5   8      963.70     1017.93     37.03 o 
  -9   5   8       40.78       48.29      4.91 o 
  -7   5   8       35.05       28.01      5.55 o 
  -5   5   8        0.18        1.21      3.84 o 
  -3   5   8       66.19       73.73      4.41 o 
  -1   5   8      133.88      151.33      6.75 o 
   1   5   8      375.01      394.81      8.21 o 
   3   5   8      216.90      194.45      7.32 o 
   5   5   8     3733.17     3544.10     64.79 o 
   7   5   8      427.30      428.72     14.98 o 
   9   5   8        2.37        7.90      6.36 o 
  11   5   8     1014.44     1009.32     26.50 o 
  13   5   8       10.11       -1.95      9.14 o 
  15   5   8       17.47       10.32     15.82 o 
 -16   6   8       72.29       62.54      7.78 o 
 -14   6   8      201.17      221.36     11.22 o 
 -12   6   8      227.99      254.78     15.42 o 
 -10   6   8       69.23       67.12      6.98 o 
  -8   6   8      150.29      167.01      9.56 o 
  -6   6   8     1286.76     1295.40     27.84 o 
  -4   6   8        4.53       -0.39      4.79 o 
  -2   6   8      240.25      203.25      7.79 o 
   0   6   8      178.54      190.67      7.91 o 
   2   6   8      254.53      273.82     10.28 o 
   4   6   8     4028.01     3979.87     62.82 o 
   6   6   8     2323.01     2351.25     46.51 o 
   8   6   8      191.73      191.84     12.45 o 
  10   6   8        2.53       -2.02     10.98 o 
  12   6   8       18.12       24.44      9.65 o 
  14   6   8       61.66      109.64     23.74 o 
 -15   7   8     1697.11     1914.81     43.00 o 
 -13   7   8      746.81      762.41     19.39 o 
 -11   7   8       30.49       18.73      6.64 o 
  -9   7   8       85.77       80.90      8.32 o 
  -7   7   8      517.11      533.89     20.69 o 
  -5   7   8      273.08      268.69     11.44 o 
  -3   7   8      472.23      468.97     15.22 o 
  -1   7   8      129.68      130.12      7.12 o 
   1   7   8      151.76      149.91      6.43 o 
   3   7   8      103.92      112.24      7.69 o 
   5   7   8        2.77        0.92      7.41 o 
   7   7   8        7.82        1.51      7.12 o 
   9   7   8      170.88      204.64     12.95 o 
  11   7   8       35.09       46.17     10.12 o 
 -14   8   8      117.29      114.84     15.08 o 
 -12   8   8      103.78      119.65     10.80 o 
 -10   8   8       40.59       45.74     13.56 o 
  -8   8   8        5.16        9.23      7.48 o 
  -6   8   8      213.12      197.37     12.36 o 
  -4   8   8       91.55      109.72      9.46 o 
  -2   8   8      707.32      654.33     37.32 o 
   0   8   8      988.63      979.08     18.35 o 
   2   8   8        0.36        0.08      5.90 o 
   4   8   8        5.47       12.18      7.27 o 
   6   8   8       93.10      104.84     10.28 o 
   8   8   8      249.64      229.66     21.00 o 
  10   8   8      169.47      173.18     13.47 o 
 -11   9   8        0.99       -4.08     11.91 o 
  -9   9   8        2.98       -8.07     14.69 o 
  -7   9   8      227.15      226.13     19.78 o 
  -5   9   8       36.62       19.08     13.00 o 
  -3   9   8      669.99      701.50     57.64 o 
  -1   9   8      122.40       91.61     10.21 o 
   1   9   8     1270.74     1262.19     37.36 o 
   3   9   8       50.00       56.00      8.34 o 
   5   9   8      228.91      260.35     13.94 o 
   7   9   8       31.66       33.07     10.73 o 
  -8  10   8       95.35      132.38     15.45 o 
  -6  10   8       89.91      114.03     14.64 o 
  -4  10   8      260.15      262.22     24.87 o 
  -2  10   8      136.17      161.69     19.21 o 
   0  10   8      199.95      172.30     33.34 o 
   2  10   8      219.22      197.80     24.87 o 
   4  10   8        4.35       14.19     12.91 o 
 -19   1   9     1802.45     1847.68     35.44 o 
 -17   1   9      203.84      202.98     10.59 o 
 -15   1   9      283.29      321.12     11.70 o 
 -13   1   9      238.96      215.63      9.31 o 
 -11   1   9      880.36      953.42     18.65 o 
  -9   1   9      289.24      286.81      8.32 o 
  -7   1   9      210.41      236.23      7.05 o 
  -5   1   9     1373.66     1452.93     26.97 o 
  -3   1   9      326.10      367.20      7.06 o 
  -1   1   9      184.15      183.81      5.69 o 
   1   1   9      529.08      505.91     10.67 o 
   3   1   9     1424.78     1556.04     19.21 o 
   5   1   9      117.06      136.29      4.83 o 
   7   1   9       90.81       84.90      5.24 o 
   9   1   9     1489.62     1542.40     24.84 o 
  11   1   9        0.68       -3.50      6.36 o 
  13   1   9       27.10       32.02      7.61 o 
  15   1   9      260.89      224.90     21.85 o 
 -20   2   9      114.27       99.22     10.85 o 
 -18   2   9      204.00      193.77     12.07 o 
 -16   2   9      142.14      139.64     10.44 o 
 -14   2   9       93.16      104.04      6.76 o 
 -12   2   9     1104.79     1175.99     22.32 o 
 -10   2   9      311.03      328.52      9.58 o 
  -8   2   9      214.19      219.03      7.19 o 
  -6   2   9       57.24       80.74      3.73 o 
  -4   2   9      730.65      757.02     16.87 o 
  -2   2   9      397.82      418.08      9.03 o 
   0   2   9      271.22      275.97      7.38 o 
   2   2   9      686.27      753.79     12.67 o 
   4   2   9      115.43       90.10      4.27 o 
   6   2   9      539.44      663.23     12.98 o 
   8   2   9      867.96      879.29     16.41 o 
  10   2   9     1766.42     1621.74     26.35 o 
  12   2   9     1018.41      991.42     24.32 o 
  14   2   9       22.63       16.82      9.74 o 
  16   2   9        0.00      -10.91     12.71 o 
 -19   3   9        0.93       -0.80      8.65 o 
 -17   3   9       19.06       24.03      7.53 o 
 -15   3   9      585.15      593.00     17.11 o 
 -13   3   9      139.95      153.40      9.75 o 
 -11   3   9      320.41      333.87     10.44 o 
  -9   3   9      306.14      343.00      9.46 o 
  -7   3   9        2.20        1.56      3.26 o 
  -5   3   9     1936.78     1976.16     27.66 o 
  -3   3   9    12968.10    13286.66    214.89 o 
  -1   3   9      288.42      305.30      7.22 o 
   1   3   9      721.99      658.04      9.39 o 
   3   3   9      247.76      253.76      7.75 o 
   5   3   9      362.63      375.36      9.99 o 
   7   3   9      344.78      366.18     11.35 o 
   9   3   9       20.31       23.21      6.06 o 
  11   3   9      236.40      207.89     10.69 o 
  13   3   9        0.47       -6.72      7.59 o 
  15   3   9        0.81        7.38     12.71 o 
 -18   4   9      286.75      302.14     14.68 o 
 -16   4   9      314.06      332.92     11.48 o 
 -14   4   9       83.75      129.94      7.54 o 
 -12   4   9      849.81      866.62     16.57 o 
 -10   4   9     2936.36     2949.10     47.03 o 
  -8   4   9      109.70      109.56      6.94 o 
  -6   4   9      693.12      714.45     14.19 o 
  -4   4   9      334.91      410.20      8.41 o 
  -2   4   9     2069.64     2117.45     29.67 o 
   0   4   9      156.17      173.44      6.64 o 
   2   4   9     2554.74     2694.25     49.79 o 
   4   4   9      419.09      426.11     11.94 o 
   6   4   9      574.13      580.32     16.90 o 
   8   4   9     1009.19      994.29     25.12 o 
  10   4   9       97.37      109.66      8.82 o 
  12   4   9        8.75       -2.36      7.01 o 
  14   4   9        1.31       -8.63      9.74 o 
 -17   5   9       19.64       15.50      7.05 o 
 -15   5   9        4.74        7.40      6.21 o 
 -13   5   9       31.49       31.41      5.69 o 
 -11   5   9      220.68      245.61     12.17 o 
  -9   5   9      973.97      948.82     34.91 o 
  -7   5   9      716.31      743.45     15.82 o 
  -5   5   9       20.11       16.95      4.97 o 
  -3   5   9       11.91       17.20      3.59 o 
  -1   5   9     2497.43     2527.10     40.07 o 
   1   5   9      259.38      284.59     12.52 o 
   3   5   9      562.80      531.30     13.80 o 
   5   5   9     6028.74     5808.20    102.00 o 
   7   5   9       19.39       27.88      6.27 o 
   9   5   9      396.68      344.62     12.98 o 
  11   5   9        8.49       20.52      7.69 o 
  13   5   9       85.33       86.81     20.19 o 
 -16   6   9       36.84       36.10      7.70 o 
 -14   6   9       19.28       17.11      6.37 o 
 -12   6   9      179.50      187.85     14.68 o 
 -10   6   9      601.71      561.35     17.13 o 
  -8   6   9      107.84      125.45      9.06 o 
  -6   6   9       73.04       66.32      6.65 o 
  -4   6   9      100.37       85.29      8.91 o 
  -2   6   9      834.42      888.98     17.54 o 
   0   6   9       48.34       59.18      6.60 o 
   2   6   9      500.68      541.84     16.37 o 
   4   6   9     5744.24     5719.74    131.17 o 
   6   6   9      616.73      592.89     18.18 o 
   8   6   9      305.69      318.72     12.73 o 
  10   6   9      252.06      245.35     20.23 o 
  12   6   9       38.46       34.70     12.07 o 
 -15   7   9      127.97      120.35     10.02 o 
 -13   7   9      160.69      173.22     10.20 o 
 -11   7   9        0.96       -4.67      8.03 o 
  -9   7   9       56.52       65.87      8.43 o 
  -7   7   9      437.85      387.43     14.33 o 
  -5   7   9       55.37       74.78      9.02 o 
  -3   7   9        0.07        5.81      6.70 o 
  -1   7   9        1.05        1.80      5.14 o 
   1   7   9       33.31       20.56      5.54 o 
   3   7   9      207.87      196.26      9.89 o 
   5   7   9      415.64      419.25     15.46 o 
   7   7   9      119.22      110.68     10.12 o 
   9   7   9       30.17       25.89     11.48 o 
  11   7   9      339.89      384.91     17.90 o 
 -14   8   9      848.28      941.52     50.86 o 
 -12   8   9      323.00      388.34     43.52 o 
 -10   8   9       87.73       82.20      9.66 o 
  -8   8   9      440.19      471.65     16.96 o 
  -6   8   9       18.61       18.59      7.48 o 
  -4   8   9      339.27      359.66     20.84 o 
  -2   8   9      710.13      700.91     26.00 o 
   0   8   9      760.80      704.23     20.86 o 
   2   8   9      114.07      106.37      8.48 o 
   4   8   9      432.32      413.88     15.63 o 
   6   8   9      230.17      253.27     13.87 o 
   8   8   9      282.38      316.15     16.12 o 
  10   8   9       32.26        4.97     14.01 o 
 -11   9   9       12.99        1.82     11.91 o 
  -9   9   9        0.01       -6.94     10.85 o 
  -7   9   9        1.29        5.74      9.58 o 
  -5   9   9      220.86      200.06     20.35 o 
  -3   9   9       29.86       18.08     19.21 o 
  -1   9   9     1399.88     1395.78     33.71 o 
   1   9   9      109.36      119.24     11.52 o 
   3   9   9       94.05      129.50     11.08 o 
   5   9   9      177.31      178.03     12.66 o 
   7   9   9      148.90      170.76     12.77 o 
  -8  10   9      760.56      925.70     49.73 o 
  -6  10   9        8.36       12.43     15.82 o 
  -4  10   9        7.47        3.39     15.82 o 
  -2  10   9       37.57       43.86     12.37 o 
   0  10   9      140.57      100.11     13.97 o 
   2  10   9       38.17       38.43     19.21 o 
   4  10   9       41.55       59.00      8.74 o 
 -20   0  10      941.90      903.36     31.56 o 
 -18   0  10      153.24      197.94     15.82 o 
 -16   0  10        3.85       13.99      9.04 o 
 -14   0  10      160.63      176.90     12.79 o 
 -12   0  10     1259.51     1247.71     33.16 o 
 -10   0  10     1620.30     1888.84     68.95 o 
  -8   0  10      972.72      898.05     23.18 o 
  -6   0  10     1292.35     1327.55     30.76 o 
  -4   0  10     1007.63     1097.45     32.21 o 
  -2   0  10     6084.85     6524.81    257.70 o 
   0   0  10      845.94      833.61     22.77 o 
   2   0  10     3979.21     4796.42     81.77 o 
   4   0  10        2.46       -3.04      3.04 o 
   6   0  10      671.74      580.72     19.57 o 
   8   0  10      102.91      114.04     10.77 o 
  10   0  10      102.59      102.08     11.10 o 
  12   0  10      789.86      783.56     27.17 o 
  14   0  10      331.85      366.08     21.17 o 
  16   0  10       13.45       48.13     15.12 o 
 -19   1  10     1202.33     1190.14     25.96 o 
 -17   1  10      195.31      204.26     10.15 o 
 -15   1  10     1712.43     1671.50     30.78 o 
 -13   1  10      324.68      315.64     10.44 o 
 -11   1  10     1237.76     1229.91     22.59 o 
  -9   1  10     2045.91     2035.05     33.20 o 
  -7   1  10     4580.36     4719.82     69.93 o 
  -5   1  10    12111.02    12336.73    199.36 o 
  -3   1  10     2341.49     2322.25     55.09 o 
  -1   1  10     1422.67     1322.43     21.84 o 
   1   1  10     5396.50     5261.41     77.41 o 
   3   1  10      143.52      109.79      6.91 o 
   5   1  10      878.78      969.50     16.52 o 
   7   1  10       22.21       22.73      4.43 o 
   9   1  10      199.28      171.58      9.17 o 
  11   1  10      136.74      144.15      9.04 o 
  13   1  10     1731.89     1819.83     34.47 o 
  15   1  10      331.47      431.17     16.48 o 
 -20   2  10        6.32       -9.08      9.08 o 
 -18   2  10      168.27      152.38     10.54 o 
 -16   2  10      120.02      117.23      8.42 o 
 -14   2  10      224.51      186.89      9.15 o 
 -12   2  10     2160.25     2120.56     35.60 o 
 -10   2  10       51.15       62.02      5.22 o 
  -8   2  10        0.12       -3.22      3.32 o 
  -6   2  10    23269.78    23458.74    331.98 o 
  -4   2  10     2514.03     2680.49     36.56 o 
  -2   2  10     6650.22     6748.71     87.44 o 
   0   2  10      270.39      314.92      8.24 o 
   2   2  10        5.27        3.99      2.98 o 
   4   2  10       49.47       60.83      4.17 o 
   6   2  10       83.67       70.28      5.03 o 
   8   2  10      829.74      857.79     16.40 o 
  10   2  10      280.15      347.02     11.98 o 
  12   2  10      174.71      167.49     12.17 o 
  14   2  10        0.00       -6.23      9.91 o 
 -19   3  10       82.32      100.88     11.01 o 
 -17   3  10       49.59       45.00     12.89 o 
 -15   3  10      105.00      105.08      8.01 o 
 -13   3  10     2405.86     2457.68     44.41 o 
 -11   3  10      523.26      510.02     14.19 o 
  -9   3  10      121.28      138.53     10.28 o 
  -7   3  10      411.94      443.50     14.03 o 
  -5   3  10     2012.34     2150.01     35.63 o 
  -3   3  10       88.56       95.70      4.15 o 
  -1   3  10      687.75      679.50     15.05 o 
   1   3  10      220.22      203.55      6.23 o 
   3   3  10      907.97      907.77     17.38 o 
   5   3  10      118.33      121.34      7.09 o 
   7   3  10       33.71       25.47      6.04 o 
   9   3  10        0.36       -5.70      5.70 o 
  11   3  10     2353.18     2252.75     46.53 o 
  13   3  10      240.10      217.60     13.67 o 
  15   3  10       57.82       44.47     18.08 o 
 -18   4  10      552.72      599.79     17.74 o 
 -16   4  10        1.59        1.62      5.90 o 
 -14   4  10      163.99      171.34      9.31 o 
 -12   4  10      997.22      964.24     21.37 o 
 -10   4  10      241.96      269.07     10.77 o 
  -8   4  10      592.57      652.27     21.70 o 
  -6   4  10     1219.22     1147.17     29.37 o 
  -4   4  10     1621.11     1716.40     24.80 o 
  -2   4  10        1.29        6.03      3.59 o 
   0   4  10      252.83      283.75     10.33 o 
   2   4  10      311.36      302.32     11.65 o 
   4   4  10      823.19      827.20     18.18 o 
   6   4  10      316.78      281.52     10.63 o 
   8   4  10      852.55      739.80     17.93 o 
  10   4  10      812.13      832.68     20.03 o 
  12   4  10      181.79      183.80     12.46 o 
  14   4  10       16.51       24.90     13.17 o 
 -17   5  10      171.89      186.82     10.08 o 
 -15   5  10      181.56      194.88      9.11 o 
 -13   5  10       56.91       54.53      7.44 o 
 -11   5  10     2686.39     2777.58     63.03 o 
  -9   5  10     1636.50     1609.83     32.23 o 
  -7   5  10      594.70      562.37     16.64 o 
  -5   5  10     1179.20     1262.07     32.93 o 
  -3   5  10      190.28      187.14      8.83 o 
  -1   5  10       75.96       78.73      7.02 o 
   1   5  10       43.49       37.07      4.88 o 
   3   5  10     2451.43     2292.47     48.21 o 
   5   5  10      937.88      989.26     24.07 o 
   7   5  10      156.54      150.21      8.99 o 
   9   5  10       46.28       57.96      8.01 o 
  11   5  10      225.02      217.26     12.10 o 
  13   5  10       10.95       28.82     12.79 o 
 -16   6  10       37.71       29.26      7.64 o 
 -14   6  10      118.69      133.53     13.83 o 
 -12   6  10      563.26      599.98     18.83 o 
 -10   6  10        3.12        4.15      6.14 o 
  -8   6  10       32.38       30.96      6.65 o 
  -6   6  10        0.83       -0.37      5.47 o 
  -4   6  10      983.56     1006.95     23.20 o 
  -2   6  10       26.93       26.42      5.76 o 
   0   6  10      218.11      221.14      9.06 o 
   2   6  10       19.05       19.96      6.60 o 
   4   6  10     1062.32     1101.77     23.07 o 
   6   6  10     1796.99     1903.37     40.17 o 
   8   6  10     1052.37      960.93     40.46 o 
  10   6  10       81.96       97.54     10.94 o 
  12   6  10      186.29      222.67     14.78 o 
 -15   7  10       12.13        5.38      9.81 o 
 -13   7  10        0.04        8.23      8.08 o 
 -11   7  10        0.03       -2.85     10.00 o 
  -9   7  10      134.58      117.32     11.93 o 
  -7   7  10      124.88      130.88      9.46 o 
  -5   7  10       83.22       93.85      8.03 o 
  -3   7  10      108.59      110.69     11.19 o 
  -1   7  10      624.83      566.73     28.61 o 
   1   7  10      188.90      194.17      9.16 o 
   3   7  10       65.77       68.49     10.77 o 
   5   7  10       63.17       57.58      8.59 o 
   7   7  10        0.87       15.49     14.84 o 
   9   7  10      116.85      119.44     11.44 o 
  11   7  10        0.26        1.63     10.31 o 
 -12   8  10       78.81       89.64     12.74 o 
 -10   8  10      142.13      163.87     12.53 o 
  -8   8  10       98.49      106.30     10.06 o 
  -6   8  10      105.54       91.98     11.30 o 
  -4   8  10       83.48      100.03     11.91 o 
  -2   8  10      161.77      180.29     14.32 o 
   0   8  10      500.87      513.66     18.00 o 
   2   8  10      262.47      272.73     11.92 o 
   4   8  10       48.30       61.56     11.31 o 
   6   8  10       76.30       96.87     10.47 o 
   8   8  10        1.43        8.83      9.98 o 
 -11   9  10       78.59       67.78     14.01 o 
  -9   9  10       49.25       66.87     22.61 o 
  -7   9  10      305.58      317.61     24.87 o 
  -5   9  10       81.89       73.03     12.21 o 
  -3   9  10       35.62       19.97     11.87 o 
  -1   9  10     1906.32     1888.43     41.75 o 
   1   9  10      347.11      318.94     17.34 o 
   3   9  10      511.04      594.88     28.85 o 
   5   9  10        7.45        2.03     10.07 o 
   7   9  10       67.79       43.01     10.93 o 
  -6  10  10       12.67      -11.30     16.95 o 
  -4  10  10       46.30       45.21     18.08 o 
  -2  10  10       70.89       54.84     12.71 o 
   0  10  10       80.91       80.47     14.69 o 
   2  10  10       12.32       26.09     14.64 o 
 -19   1  11      213.68      225.95     20.72 o 
 -17   1  11       17.12       11.42      7.80 o 
 -15   1  11      228.15      231.14     10.15 o 
 -13   1  11      559.23      532.71     13.68 o 
 -11   1  11      284.34      318.85     18.60 o 
  -9   1  11      187.34      178.31      8.20 o 
  -7   1  11     8054.30     8413.59    124.15 o 
  -5   1  11        1.57        6.10      2.66 o 
  -3   1  11      595.92      635.95     13.98 o 
  -1   1  11      356.35      330.09      8.32 o 
   1   1  11     2102.03     2176.92     30.99 o 
   3   1  11     2736.34     2904.46     38.08 o 
   5   1  11      473.70      483.17     12.55 o 
   7   1  11       51.46       54.27      6.34 o 
   9   1  11        1.85       -2.31      5.73 o 
  11   1  11      725.35      712.33     18.17 o 
  13   1  11       98.81      106.96      9.88 o 
  15   1  11       34.61       44.88     12.98 o 
 -20   2  11       83.35       74.07     11.52 o 
 -18   2  11       13.08       14.24      7.58 o 
 -16   2  11       92.42      105.28      8.30 o 
 -14   2  11       54.88       59.39      6.63 o 
 -12   2  11      711.12      703.69     15.68 o 
 -10   2  11      704.56      729.29     20.45 o 
  -8   2  11      169.74      147.92     13.54 o 
  -6   2  11     9301.95     9567.74    149.27 o 
  -4   2  11     1074.84     1104.40     16.85 o 
  -2   2  11     1012.41      885.50     17.78 o 
   0   2  11      629.27      619.14     11.25 o 
   2   2  11        0.04       -1.03      3.21 o 
   4   2  11      208.98      215.06      9.44 o 
   6   2  11      174.39      182.59      8.58 o 
   8   2  11        6.60        5.44      5.87 o 
  10   2  11      648.68      549.71     18.27 o 
  12   2  11       20.25       32.48     15.38 o 
  14   2  11       25.04        8.18     10.65 o 
 -19   3  11      421.61      435.10     15.90 o 
 -17   3  11      110.27      115.51      9.30 o 
 -15   3  11        8.89       15.77      6.18 o 
 -13   3  11      116.92      120.95      7.44 o 
 -11   3  11      282.44      322.72     10.15 o 
  -9   3  11       71.32       69.80      5.55 o 
  -7   3  11      478.34      520.68     13.62 o 
  -5   3  11     3247.97     3270.96     44.24 o 
  -3   3  11        3.43        7.11      4.10 o 
  -1   3  11        7.19       16.21      3.51 o 
   1   3  11     1495.50     1400.25     21.56 o 
   3   3  11      243.23      278.88     15.79 o 
   5   3  11     1142.74     1192.34     20.77 o 
   7   3  11       91.05      103.38      7.81 o 
   9   3  11     2155.43     1968.89     41.75 o 
  11   3  11       21.24       44.55      8.98 o 
  13   3  11      146.38      146.73     16.74 o 
 -18   4  11       45.97       43.90     11.09 o 
 -16   4  11      109.19      120.36      9.15 o 
 -14   4  11      684.86      635.10     25.61 o 
 -12   4  11      253.48      266.81     10.15 o 
 -10   4  11     1020.81     1057.76     20.74 o 
  -8   4  11      129.02      111.10      6.09 o 
  -6   4  11      633.88      579.72     12.59 o 
  -4   4  11       95.78       94.65      7.18 o 
  -2   4  11        1.23        1.73      4.39 o 
   0   4  11     2740.20     2697.39     49.99 o 
   2   4  11      218.75      224.17     12.70 o 
   4   4  11      169.22      136.90      7.91 o 
   6   4  11        3.40        3.02      5.66 o 
   8   4  11        1.93        1.80      6.41 o 
  10   4  11        0.05       14.72      8.43 o 
  12   4  11       16.86       19.77      9.99 o 
  14   4  11       41.28       54.25     20.35 o 
 -17   5  11        0.61       -6.57      8.12 o 
 -15   5  11       22.71       27.21      7.44 o 
 -13   5  11      111.54      109.40      8.26 o 
 -11   5  11     1622.16     1759.01     32.79 o 
  -9   5  11     1092.23     1087.26     25.23 o 
  -7   5  11     1125.34     1119.91     24.98 o 
  -5   5  11       33.34       27.40      6.19 o 
  -3   5  11     3239.39     2967.68     54.09 o 
  -1   5  11       88.30       74.78      6.72 o 
   1   5  11      120.68      131.69      7.42 o 
   3   5  11     1036.20     1053.19     21.85 o 
   5   5  11      148.60      161.52     10.40 o 
   7   5  11        4.16        5.08      7.02 o 
   9   5  11        7.31       10.21      7.69 o 
  11   5  11       62.52       70.98     11.23 o 
  13   5  11       35.16       76.86     19.21 o 
 -16   6  11        5.11       -9.45      9.45 o 
 -14   6  11       89.36       86.99     12.80 o 
 -12   6  11      431.01      427.21     15.82 o 
 -10   6  11     1370.76     1358.36     30.23 o 
  -8   6  11        4.66        1.38      6.14 o 
  -6   6  11      112.13      109.60      7.97 o 
  -4   6  11      226.84      223.71     13.02 o 
  -2   6  11     2042.92     2003.81     53.32 o 
   0   6  11        8.31        9.84      5.16 o 
   2   6  11      543.61      524.32     16.37 o 
   4   6  11        1.00        1.46      5.94 o 
   6   6  11       51.81       54.32      8.59 o 
   8   6  11        0.47        0.95      7.69 o 
  10   6  11      305.22      311.80     14.17 o 
 -15   7  11       10.18       14.14      9.95 o 
 -13   7  11       81.35       63.42      9.45 o 
 -11   7  11      237.76      215.92     21.30 o 
  -9   7  11      521.36      513.76     17.07 o 
  -7   7  11       27.71       29.19      8.96 o 
  -5   7  11      135.22      121.15     11.10 o 
  -3   7  11     1286.30     1156.67     53.69 o 
  -1   7  11       23.54       14.30      8.96 o 
   1   7  11      180.45      192.20      9.48 o 
   3   7  11       61.74       63.58      7.47 o 
   5   7  11       15.19       18.40      8.14 o 
   7   7  11      891.75      881.66     30.63 o 
   9   7  11       39.38       53.84     10.41 o 
 -12   8  11        9.31       -0.51      9.61 o 
 -10   8  11      119.16      131.73     11.31 o 
  -8   8  11        3.62        3.67      9.49 o 
  -6   8  11       60.85       55.09      9.40 o 
  -4   8  11      185.07      139.53     12.71 o 
  -2   8  11      668.76      590.60     28.26 o 
   0   8  11      361.48      321.58     14.90 o 
   2   8  11      343.06      366.86     13.76 o 
   4   8  11      143.77      161.34     11.42 o 
   6   8  11       27.89       27.67      9.57 o 
   8   8  11      640.89      758.96     24.02 o 
  -9   9  11       41.88       22.61     14.69 o 
  -7   9  11       14.86       11.65     16.95 o 
  -5   9  11       32.97       70.27     16.39 o 
  -3   9  11      236.58      233.99     17.06 o 
  -1   9  11      546.12      515.50     22.13 o 
   1   9  11      105.67      107.26     12.57 o 
   3   9  11      241.57      338.53     16.79 o 
   5   9  11       69.23      106.39     11.38 o 
  -4  10  11        7.48        5.65     16.95 o 
  -2  10  11        0.14        2.79     11.91 o 
   0  10  11       36.47       48.60     12.17 o 
 -20   0  12        0.04       -2.26     18.08 o 
 -18   0  12       55.94       23.21     11.91 o 
 -16   0  12      124.70       94.03     11.99 o 
 -14   0  12     3889.32     3774.08    124.90 o 
 -12   0  12     8651.94     8593.91    282.00 o 
 -10   0  12       13.54        8.06     10.74 o 
  -8   0  12     1191.37     1172.88     33.91 o 
  -6   0  12      365.78      451.04     14.32 o 
  -4   0  12     2181.95     2050.87     92.12 o 
  -2   0  12       36.87       15.34      2.88 o 
   0   0  12        0.07        7.10      9.61 o 
   2   0  12    11426.39    10746.71    255.44 o 
   4   0  12       78.60       57.63      9.85 o 
   6   0  12     2376.50     2382.53     56.34 o 
   8   0  12        0.66       -1.83      8.36 o 
  10   0  12     1291.95     1256.30     36.74 o 
  12   0  12      563.55      564.08     24.37 o 
  14   0  12      358.35      505.12     25.17 o 
 -19   1  12      207.47      204.00     11.85 o 
 -17   1  12       80.38       78.94      7.99 o 
 -15   1  12       23.24       21.29      5.98 o 
 -13   1  12      441.23      463.25     12.83 o 
 -11   1  12        2.05       -3.92      4.57 o 
  -9   1  12      172.14      212.05      7.88 o 
  -7   1  12      815.81      831.53     16.15 o 
  -5   1  12     2620.45     2814.66     49.84 o 
  -3   1  12      160.68      172.15      7.50 o 
  -1   1  12     2953.09     2749.74     42.48 o 
   1   1  12     2898.67     3056.39     47.89 o 
   3   1  12     2601.10     2380.28     34.87 o 
   5   1  12      368.11      457.12     16.13 o 
   7   1  12       69.91       74.12      8.16 o 
   9   1  12      421.87      402.35     13.26 o 
  11   1  12       73.28       81.76      9.04 o 
  13   1  12        1.13        0.37     10.21 o 
 -18   2  12      262.77      257.88     11.81 o 
 -16   2  12        8.03       10.16      6.18 o 
 -14   2  12      927.16      937.97     20.06 o 
 -12   2  12      180.40      179.78      9.46 o 
 -10   2  12       83.27       76.07      5.49 o 
  -8   2  12     4167.73     4094.05     62.16 o 
  -6   2  12      111.03      129.66      6.18 o 
  -4   2  12     1348.65     1341.06     22.72 o 
  -2   2  12     2219.03     2065.54     33.02 o 
   0   2  12       71.80       76.61      4.84 o 
   2   2  12       46.91       33.57      4.08 o 
   4   2  12       53.14       54.09      5.47 o 
   6   2  12     2173.86     2152.54     36.83 o 
   8   2  12     4424.19     4297.91     78.74 o 
  10   2  12     1737.11     1680.52     37.41 o 
  12   2  12        4.14        3.39      9.79 o 
  14   2  12       39.88       38.80     23.00 o 
 -19   3  12        4.94        7.45      9.30 o 
 -17   3  12      122.56      107.52      8.83 o 
 -15   3  12      189.26      212.21     10.00 o 
 -13   3  12       29.95       29.38      9.46 o 
 -11   3  12      454.55      498.07     12.85 o 
  -9   3  12      380.07      367.24     10.42 o 
  -7   3  12      159.28      179.19      7.21 o 
  -5   3  12        5.15       15.39      3.27 o 
  -3   3  12        5.83        5.18      3.25 o 
  -1   3  12       14.97       12.42      5.87 o 
   1   3  12       65.88       57.93     11.12 o 
   3   3  12        0.04        0.49      5.44 o 
   5   3  12       80.65       79.28     11.47 o 
   7   3  12       10.68        9.40      7.31 o 
   9   3  12        4.23       24.65     13.37 o 
  11   3  12       56.02       38.60      9.99 o 
  13   3  12        0.15       -5.82     10.60 o 
 -18   4  12       32.61       27.39      8.87 o 
 -16   4  12      292.36      275.34     17.78 o 
 -14   4  12      871.20      881.58     22.60 o 
 -12   4  12      156.20      153.69     11.91 o 
 -10   4  12      225.44      237.59     11.30 o 
  -8   4  12      231.57      210.81      8.26 o 
  -6   4  12        2.99       -4.75      4.75 o 
  -4   4  12       39.30       32.29      6.55 o 
  -2   4  12      367.87      427.67     12.79 o 
   0   4  12      440.37      385.85     11.24 o 
   2   4  12        0.59        7.68      5.94 o 
   4   4  12     1597.19     1553.05     33.12 o 
   6   4  12        0.42       -0.94      6.18 o 
   8   4  12      330.48      345.07     15.58 o 
  10   4  12       29.43       26.00      9.52 o 
  12   4  12      263.95      309.30     16.74 o 
 -17   5  12       99.82      125.93     10.45 o 
 -15   5  12       67.25       63.25      8.31 o 
 -13   5  12      116.76      111.88     12.78 o 
 -11   5  12      398.21      397.86     14.26 o 
  -9   5  12       45.71       30.49      6.07 o 
  -7   5  12       26.47       21.10      7.06 o 
  -5   5  12      165.93      162.95     10.85 o 
  -3   5  12      183.26      166.98      9.14 o 
  -1   5  12      866.01      806.34     19.69 o 
   1   5  12       17.64       17.17      5.26 o 
   3   5  12     2649.04     2644.46     44.72 o 
   5   5  12       56.30       46.61      7.97 o 
   7   5  12       24.99       12.78      7.38 o 
   9   5  12      334.45      290.20     15.84 o 
  11   5  12       71.15       98.69     12.44 o 
 -16   6  12       53.69       38.22     14.70 o 
 -14   6  12       30.89       34.26      8.71 o 
 -12   6  12     1071.32     1108.64     28.73 o 
 -10   6  12       34.75       26.95      7.12 o 
  -8   6  12      162.44      151.22     11.91 o 
  -6   6  12       46.17       46.47      9.61 o 
  -4   6  12       11.90       -2.01      7.35 o 
  -2   6  12       94.53       64.85      8.96 o 
   0   6  12     1079.99     1110.44     22.37 o 
   2   6  12      295.39      314.91     13.73 o 
   4   6  12        3.36        0.67      6.34 o 
   6   6  12      556.75      567.27     19.74 o 
   8   6  12      102.39       99.89      9.83 o 
  10   6  12      114.81      123.49     13.12 o 
 -15   7  12        8.69       -6.18     14.69 o 
 -13   7  12       79.88       78.76     10.57 o 
 -11   7  12       40.06       28.87     10.30 o 
  -9   7  12      102.61       90.44     11.30 o 
  -7   7  12     1729.30     1682.40     57.08 o 
  -5   7  12        5.13       16.15     14.13 o 
  -3   7  12     1738.32     1617.30     43.51 o 
  -1   7  12      106.71      122.91     17.52 o 
   1   7  12      454.21      432.84     16.08 o 
   3   7  12       72.19       55.80      8.30 o 
   5   7  12      169.28      157.28     11.88 o 
   7   7  12      281.00      287.47     15.90 o 
   9   7  12      175.16      209.26     22.07 o 
 -12   8  12       38.42       33.22     13.00 o 
 -10   8  12      344.39      339.96     21.48 o 
  -8   8  12      446.06      454.32     21.08 o 
  -6   8  12      398.04      314.38     28.82 o 
  -4   8  12      156.13      116.42     13.02 o 
  -2   8  12      259.20      260.94     17.06 o 
   0   8  12       17.72       28.44      8.28 o 
   2   8  12       37.91       44.46      8.07 o 
   4   8  12       52.64       55.11      9.95 o 
   6   8  12       31.05       31.76     10.12 o 
  -9   9  12       32.24       40.69     14.69 o 
  -7   9  12        0.49       11.14     10.85 o 
  -5   9  12      111.07      106.18     16.95 o 
  -3   9  12       43.25       42.29     12.37 o 
  -1   9  12       98.00       86.81     13.91 o 
   1   9  12        0.31        3.13     10.60 o 
   3   9  12      474.27      509.31     26.34 o 
 -19   1  13        0.61       -8.30      8.30 o 
 -17   1  13        3.52        5.31      6.81 o 
 -15   1  13      331.09      328.46     12.14 o 
 -13   1  13      240.50      243.64     10.60 o 
 -11   1  13      293.55      320.07     11.75 o 
  -9   1  13      160.41      174.57      7.31 o 
  -7   1  13     1575.78     1666.63     41.27 o 
  -5   1  13       61.46       99.01      6.65 o 
  -3   1  13       29.53       30.47      3.90 o 
  -1   1  13      103.61      119.40      7.31 o 
   1   1  13      717.93      771.14     16.51 o 
   3   1  13      962.87     1021.47     18.37 o 
   5   1  13      260.31      209.85      9.74 o 
   7   1  13     2356.45     2349.77     40.53 o 
   9   1  13      471.87      492.27     15.21 o 
  11   1  13        6.19       -0.05      9.56 o 
  13   1  13       61.29       41.44     11.75 o 
 -18   2  13       27.20       24.74      7.61 o 
 -16   2  13      207.17      206.85     10.77 o 
 -14   2  13       74.10       88.75      7.55 o 
 -12   2  13      168.51      173.33      8.45 o 
 -10   2  13      208.81      246.94     29.43 o 
  -8   2  13      210.00      227.92      8.12 o 
  -6   2  13      831.70      806.49     15.62 o 
  -4   2  13       89.96       86.03      4.89 o 
  -2   2  13     1570.66     1472.67     25.09 o 
   0   2  13      938.28      896.45     20.62 o 
   2   2  13       95.02       94.12      5.57 o 
   4   2  13      869.89      827.78     16.42 o 
   6   2  13      562.18      658.48     19.56 o 
   8   2  13     1607.54     1733.95     53.52 o 
  10   2  13       46.54       50.66      9.52 o 
  12   2  13        8.89        7.16     10.44 o 
 -19   3  13      586.11      602.13     24.70 o 
 -17   3  13       45.77       86.55      8.69 o 
 -15   3  13       76.89       68.80      7.42 o 
 -13   3  13       11.98       -2.45      5.73 o 
 -11   3  13      163.15      155.61      8.04 o 
  -9   3  13        4.60        2.17      4.31 o 
  -7   3  13     5841.94     5898.50    101.35 o 
  -5   3  13     1102.55     1089.04     22.51 o 
  -3   3  13      377.29      380.04      9.88 o 
  -1   3  13      408.11      384.40     12.26 o 
   1   3  13       31.91       32.30      5.80 o 
   3   3  13      279.26      296.71     18.08 o 
   5   3  13      216.05      264.27     11.41 o 
   7   3  13     1556.65     1565.99     35.24 o 
   9   3  13      344.10      289.61     15.16 o 
  11   3  13      198.18      202.76     13.88 o 
  13   3  13        8.32        9.05     11.72 o 
 -18   4  13        0.01       -0.10      8.40 o 
 -16   4  13       63.85       54.21      7.99 o 
 -14   4  13      358.63      372.94     13.87 o 
 -12   4  13       32.30       29.76      6.94 o 
 -10   4  13        2.98        3.22      6.53 o 
  -8   4  13       41.34       30.51      6.66 o 
  -6   4  13      342.25      365.06     18.65 o 
  -4   4  13       23.36       23.70      5.14 o 
  -2   4  13     3094.72     3088.70     56.52 o 
   0   4  13     1414.67     1334.37     24.54 o 
   2   4  13     4332.95     4324.88     93.41 o 
   4   4  13       20.54       19.31      7.12 o 
   6   4  13      320.84      330.89     20.58 o 
   8   4  13      198.37      207.44     14.79 o 
  10   4  13       29.29       26.15     12.82 o 
  12   4  13        1.28       -3.37     11.06 o 
 -17   5  13       33.21       16.72      8.53 o 
 -15   5  13       95.74       95.53      8.56 o 
 -13   5  13      409.40      415.58     20.91 o 
 -11   5  13      185.44      186.42     10.78 o 
  -9   5  13     1064.26     1000.26     29.54 o 
  -7   5  13       10.74       13.38     11.87 o 
  -5   5  13       21.13       30.28      7.31 o 
  -3   5  13     1235.64     1183.64     32.65 o 
  -1   5  13      980.56      954.42     22.96 o 
   1   5  13     3070.96     3127.38     58.68 o 
   3   5  13      437.43      420.66     13.35 o 
   5   5  13       22.20       16.95      9.59 o 
   7   5  13        6.03       14.16      8.32 o 
   9   5  13      102.98      118.37     12.29 o 
  11   5  13       38.50       24.91     23.17 o 
 -16   6  13      135.13      141.05     12.62 o 
 -14   6  13      602.46      615.53     39.32 o 
 -12   6  13      707.02      721.46     25.17 o 
 -10   6  13       71.00       70.23      9.78 o 
  -8   6  13       91.10       74.18      9.49 o 
  -6   6  13      260.26      249.15     33.91 o 
  -4   6  13       99.49       85.25      9.78 o 
  -2   6  13        1.75        6.33      7.87 o 
   0   6  13     1644.52     1522.70     32.53 o 
   2   6  13       11.91       18.70      7.38 o 
   4   6  13        7.82        4.80      6.75 o 
   6   6  13       58.42       46.42     11.67 o 
   8   6  13       17.87       13.83      9.99 o 
  10   6  13        0.75       -4.20     13.78 o 
 -13   7  13       58.38       72.00     12.21 o 
 -11   7  13      133.81      152.82     12.71 o 
  -9   7  13      218.48      185.46     26.00 o 
  -7   7  13       59.48       36.59     15.26 o 
  -5   7  13        1.51       12.94      7.87 o 
  -3   7  13        0.00       -8.36      8.36 o 
  -1   7  13      109.30      117.52     20.51 o 
   1   7  13      245.86      249.00     13.67 o 
   3   7  13        0.23       -2.85      7.34 o 
   5   7  13        0.88        0.42      8.90 o 
   7   7  13      116.58      121.70     12.57 o 
 -12   8  13        0.07        2.79     11.91 o 
 -10   8  13        3.62       -6.38     21.48 o 
  -8   8  13      150.18      137.74     19.78 o 
  -6   8  13       24.88       43.27     10.85 o 
  -4   8  13      153.37      136.91     14.32 o 
  -2   8  13      133.93      110.59     13.52 o 
   0   8  13       31.90       20.28      8.73 o 
   2   8  13       83.18       99.82      9.31 o 
   4   8  13        0.36        4.82      9.08 o 
   6   8  13        2.65        5.89     10.12 o 
  -7   9  13        4.83       15.75     11.67 o 
  -5   9  13      109.14      117.12     21.48 o 
  -3   9  13        0.15        2.79     11.91 o 
  -1   9  13      310.78      303.91     16.03 o 
   1   9  13      308.20      353.23     18.25 o 
   3   9  13       34.75       28.35     14.64 o 
 -18   0  14       20.22       22.44     10.77 o 
 -16   0  14      205.37      192.17     13.59 o 
 -14   0  14      517.90      546.28     20.37 o 
 -12   0  14        0.54       -5.92      6.76 o 
 -10   0  14      213.34      215.76     22.04 o 
  -8   0  14      137.67      135.37      9.17 o 
  -6   0  14     1865.97     1712.37     58.77 o 
  -4   0  14       52.58       55.38     10.17 o 
  -2   0  14      505.71      451.19     18.65 o 
   0   0  14       79.97       77.44     19.21 o 
   2   0  14      968.67     1059.06     30.37 o 
   4   0  14      356.30      357.24     15.97 o 
   6   0  14      222.43      238.53     15.57 o 
   8   0  14      385.55      380.52     19.13 o 
  10   0  14      139.61      154.74     14.77 o 
  12   0  14       46.17       84.76     26.00 o 
 -19   1  14       44.74       47.83     14.52 o 
 -17   1  14       29.56       26.51      7.88 o 
 -15   1  14      225.64      221.75     10.44 o 
 -13   1  14        3.33        2.36      4.93 o 
 -11   1  14      387.38      365.50     10.87 o 
  -9   1  14      430.61      429.14     11.52 o 
  -7   1  14     1541.48     1528.95     30.00 o 
  -5   1  14      607.73      616.03     12.86 o 
  -3   1  14     1278.73     1279.85     26.74 o 
  -1   1  14      308.96      319.59     11.52 o 
   1   1  14       80.43       85.64      6.63 o 
   3   1  14      570.96      565.13     12.70 o 
   5   1  14      205.47      196.95     10.13 o 
   7   1  14        0.33       -3.85      6.14 o 
   9   1  14      310.93      305.27     15.01 o 
  11   1  14        6.06       -4.20     10.21 o 
  13   1  14       17.83       32.72     11.95 o 
 -18   2  14        8.93       -0.19      8.12 o 
 -16   2  14        9.29        9.63      7.02 o 
 -14   2  14      156.25      180.33      9.17 o 
 -12   2  14      233.99      231.65      9.29 o 
 -10   2  14      768.28      750.00     20.41 o 
  -8   2  14      163.19      212.72     21.37 o 
  -6   2  14      486.44      540.33     25.63 o 
  -4   2  14      144.19      173.18      7.99 o 
  -2   2  14      392.62      393.67     12.26 o 
   0   2  14      195.07      178.04      9.74 o 
   2   2  14        2.53        2.36      4.48 o 
   4   2  14      683.69      666.43     20.23 o 
   6   2  14     4460.73     4469.86    101.59 o 
   8   2  14       35.63       35.75      9.56 o 
  10   2  14      181.05      183.19     13.48 o 
  12   2  14      247.85      291.21     17.18 o 
 -17   3  14      201.07      198.11     11.20 o 
 -15   3  14       86.31       90.64      8.30 o 
 -13   3  14       16.62        1.20      5.73 o 
 -11   3  14       64.85       64.97      6.18 o 
  -9   3  14     2042.53     1930.16     76.29 o 
  -7   3  14        8.72       14.23      5.14 o 
  -5   3  14     2242.45     2120.90     34.43 o 
  -3   3  14       38.49       28.91      5.05 o 
  -1   3  14      123.62      130.66      8.14 o 
   1   3  14       11.53       18.08     11.30 o 
   3   3  14      193.32      217.70     12.57 o 
   5   3  14      858.09      791.33     19.62 o 
   7   3  14     3818.31     3903.45     73.51 o 
   9   3  14       18.65       28.02      9.99 o 
  11   3  14        0.04        7.01     10.40 o 
 -16   4  14      202.49      229.37     16.15 o 
 -14   4  14      127.01      116.04      8.61 o 
 -12   4  14      142.42      137.71     15.17 o 
 -10   4  14      465.14      481.37     14.75 o 
  -8   4  14      830.06      822.39     25.09 o 
  -6   4  14      235.54      243.88     12.71 o 
  -4   4  14       16.89       24.13      7.35 o 
  -2   4  14       10.98       15.00      5.47 o 
   0   4  14     4318.90     3922.81     61.27 o 
   2   4  14     2579.16     2650.82     79.68 o 
   4   4  14       68.97       89.72      9.95 o 
   6   4  14       39.92       11.50      8.69 o 
   8   4  14      127.68      134.08     11.95 o 
  10   4  14        2.03       -4.57     10.40 o 
 -17   5  14      133.64      178.85     13.26 o 
 -15   5  14       31.17       20.67      9.25 o 
 -13   5  14       11.60        7.30      8.68 o 
 -11   5  14        6.56       13.11      7.87 o 
  -9   5  14      303.81      301.30     15.12 o 
  -7   5  14       41.34       38.86      7.87 o 
  -5   5  14       75.85       70.78      8.56 o 
  -3   5  14      168.89      166.32     17.52 o 
  -1   5  14      174.28      187.72     10.40 o 
   1   5  14     1409.87     1341.84     30.10 o 
   3   5  14      933.31      889.44     24.49 o 
   5   5  14      101.56       87.09     11.99 o 
   7   5  14      225.27      230.01     14.10 o 
   9   5  14        2.71      -10.31     10.31 o 
 -14   6  14        0.64       16.58      9.20 o 
 -12   6  14      288.25      320.66     17.17 o 
 -10   6  14      157.02      116.68     11.40 o 
  -8   6  14       41.87       38.15      8.68 o 
  -6   6  14        6.25        6.94      8.14 o 
  -4   6  14        3.44       25.79      8.68 o 
  -2   6  14       30.55       33.59      8.96 o 
   0   6  14       47.11       68.52      7.07 o 
   2   6  14      125.60      149.49     10.83 o 
   4   6  14      375.63      384.54     16.69 o 
   6   6  14        3.32       15.04     10.12 o 
   8   6  14       11.35        2.31     10.64 o 
 -13   7  14        0.41      -10.58     11.10 o 
 -11   7  14       51.23       71.45     15.82 o 
  -9   7  14       45.94       69.92     10.30 o 
  -7   7  14        1.55       -1.62      8.96 o 
  -5   7  14       16.31       16.12      8.96 o 
  -3   7  14       82.14      102.27     12.37 o 
  -1   7  14       94.04       84.45      9.39 o 
   1   7  14      103.31       94.75     10.28 o 
   3   7  14        0.37       -4.84      7.85 o 
   5   7  14      146.98      140.87     16.95 o 
   7   7  14        3.75        3.53     11.31 o 
 -10   8  14        1.23       -1.40     11.40 o 
  -8   8  14       23.68       26.89     11.40 o 
  -6   8  14        7.20        8.29     10.59 o 
  -4   8  14      336.96      309.70     19.47 o 
  -2   8  14      138.29      138.31     11.91 o 
   0   8  14       20.34       14.58     12.21 o 
   2   8  14      421.04      420.32     20.15 o 
   4   8  14       41.37       43.05     10.62 o 
  -7   9  14       86.93       81.95     13.83 o 
  -5   9  14       35.87       50.08     19.78 o 
  -3   9  14      153.12      175.39     18.08 o 
  -1   9  14        2.00       -3.29      9.95 o 
   1   9  14      150.56      170.60     15.38 o 
 -19   1  15        5.09        0.99      9.46 o 
 -17   1  15        4.72        5.61      7.02 o 
 -15   1  15      228.92      234.45     10.87 o 
 -13   1  15      281.65      308.51     10.99 o 
 -11   1  15       14.68       10.65      4.93 o 
  -9   1  15       10.77       30.13     18.56 o 
  -7   1  15      341.60      334.77     11.95 o 
  -5   1  15      183.68      181.77      9.81 o 
  -3   1  15      717.85      690.78     21.62 o 
  -1   1  15     1115.47     1132.85     22.17 o 
   1   1  15      538.93      590.51     14.95 o 
   3   1  15       10.79        6.21      4.36 o 
   5   1  15       96.97       98.96      9.30 o 
   7   1  15      519.65      488.10     23.13 o 
   9   1  15      124.45      118.22     11.52 o 
  11   1  15       67.14       73.48     11.88 o 
 -18   2  15        3.72       -2.01      7.59 o 
 -16   2  15        3.66        2.48      6.34 o 
 -14   2  15       94.61      104.89      7.81 o 
 -12   2  15       14.67       20.44      5.49 o 
 -10   2  15      134.08      154.86      8.69 o 
  -8   2  15      188.12      198.82     12.37 o 
  -6   2  15       65.08       55.25      5.02 o 
  -4   2  15      720.89      720.37     18.25 o 
  -2   2  15      187.64      156.61      9.09 o 
   0   2  15        0.72        2.29      6.40 o 
   2   2  15       38.38       31.65      7.18 o 
   4   2  15      125.50      151.41      9.15 o 
   6   2  15      693.77      640.55     20.66 o 
   8   2  15      333.78      279.52     20.33 o 
  10   2  15       71.88       73.88     11.52 o 
  12   2  15        5.85        5.77     14.77 o 
 -17   3  15      258.55      274.71     16.31 o 
 -15   3  15        9.74       10.17      7.05 o 
 -13   3  15      235.77      236.44     12.74 o 
 -11   3  15      290.62      324.23     12.82 o 
  -9   3  15     4518.18     4528.54     97.50 o 
  -7   3  15     2719.95     2747.36     50.88 o 
  -5   3  15        2.29       18.43     10.74 o 
  -3   3  15       41.62       42.61      8.36 o 
  -1   3  15      122.27      128.46     11.10 o 
   1   3  15      420.88      409.07     18.33 o 
   3   3  15       17.45       11.38      7.12 o 
   5   3  15        8.47       12.76      7.16 o 
   7   3  15      662.76      738.20     23.05 o 
   9   3  15        3.79       -8.08      9.29 o 
  11   3  15        7.26       29.32     11.44 o 
 -16   4  15      329.98      306.21     15.84 o 
 -14   4  15      768.72      876.62     43.84 o 
 -12   4  15      750.99      731.29     36.17 o 
 -10   4  15        3.42       -1.00      7.06 o 
  -8   4  15      266.55      280.11     14.12 o 
  -6   4  15      849.78      795.71     24.13 o 
  -4   4  15      278.40      297.79     14.69 o 
  -2   4  15       79.29       80.13      9.97 o 
   0   4  15      522.29      500.29     21.08 o 
   2   4  15     1801.65     1751.10     46.27 o 
   4   4  15       92.96       66.51      8.26 o 
   6   4  15      205.68      235.16     14.07 o 
   8   4  15       39.53       44.59     10.60 o 
  10   4  15        0.17       11.32     12.26 o 
 -15   5  15      132.34      101.73     20.35 o 
 -13   5  15      261.76      220.40     14.64 o 
 -11   5  15       77.37       69.43     16.39 o 
  -9   5  15      138.86      128.39     11.40 o 
  -7   5  15        8.00        9.64      7.31 o 
  -5   5  15      126.27      155.95     20.35 o 
  -3   5  15      519.83      509.11     23.74 o 
  -1   5  15       83.10       97.23      9.06 o 
   1   5  15     1906.60     2033.89    114.72 o 
   3   5  15      636.47      602.61     19.96 o 
   5   5  15       70.10       58.70     10.60 o 
   7   5  15      349.79      387.80     17.88 o 
   9   5  15        0.93       -1.01     10.78 o 
 -14   6  15       41.84       70.10     12.21 o 
 -12   6  15       27.25       36.55     10.59 o 
 -10   6  15        8.63       19.78      9.20 o 
  -8   6  15       56.11       76.90     10.59 o 
  -6   6  15      667.14      623.21     23.01 o 
  -4   6  15       50.18       56.31      9.78 o 
  -2   6  15        0.65        3.06      9.49 o 
   0   6  15        1.38       -2.21      6.25 o 
   2   6  15       22.51       32.33     11.10 o 
   4   6  15        7.13       17.59      9.09 o 
   6   6  15      240.57      248.11     15.87 o 
   8   6  15        0.83        1.00     16.95 o 
 -13   7  15       34.55       -0.31     11.40 o 
 -11   7  15      175.48      186.22     14.64 o 
  -9   7  15       70.35       78.54     11.91 o 
  -7   7  15      652.00      648.21     24.62 o 
  -5   7  15        6.23       -1.60      9.49 o 
  -3   7  15      315.90      290.81     22.61 o 
  -1   7  15        3.90       21.08      8.03 o 
   1   7  15       18.02        9.61     11.19 o 
   3   7  15      831.04      888.58     26.24 o 
   5   7  15       28.38       22.04     15.26 o 
 -10   8  15        5.26       -6.18     11.91 o 
  -8   8  15       71.05       69.90     21.48 o 
  -6   8  15       57.82       49.40     12.21 o 
  -4   8  15       24.52        4.37     14.69 o 
  -2   8  15        0.07        1.09      8.73 o 
   0   8  15        2.39       -4.30     13.56 o 
   2   8  15        0.02       -1.24     10.65 o 
 -18   0  16      499.19      500.05     23.57 o 
 -16   0  16        0.18        1.18      9.97 o 
 -14   0  16       35.44       67.63      9.59 o 
 -12   0  16     1477.17     1526.23     90.99 o 
 -10   0  16      604.35      549.32     28.26 o 
  -8   0  16      209.63      189.89     18.08 o 
  -6   0  16     3704.75     3396.49    107.38 o 
  -4   0  16       58.91       69.01      8.68 o 
  -2   0  16     1995.17     2013.91     48.75 o 
   0   0  16      933.16      974.99     29.16 o 
   2   0  16      147.30      115.64     11.87 o 
   4   0  16       68.58       47.20      8.25 o 
   6   0  16      998.22     1106.45     34.37 o 
   8   0  16        3.92        1.13     11.19 o 
  10   0  16        1.58        5.99     13.17 o 
 -17   1  16      273.24      293.76     12.69 o 
 -15   1  16      245.17      252.04     11.15 o 
 -13   1  16       11.46        7.91      6.28 o 
 -11   1  16        0.13        2.94      5.80 o 
  -9   1  16      410.44      422.73     17.58 o 
  -7   1  16      393.76      391.36     13.26 o 
  -5   1  16      594.27      576.07     41.12 o 
  -3   1  16       18.16        4.26      6.19 o 
  -1   1  16     2538.51     2478.54     58.08 o 
   1   1  16      130.85      135.65      8.32 o 
   3   1  16       39.24       44.87      6.02 o 
   5   1  16       20.60       14.31      8.03 o 
   7   1  16      379.44      341.11     16.20 o 
   9   1  16       21.27       28.94     10.40 o 
  11   1  16       36.77       34.18     11.48 o 
 -18   2  16       81.34       63.99     10.40 o 
 -16   2  16      265.61      267.18     15.82 o 
 -14   2  16        4.87        5.84      7.12 o 
 -12   2  16        0.54        7.47      6.82 o 
 -10   2  16     1911.97     1954.41     75.96 o 
  -8   2  16     2579.98     2539.16     59.13 o 
  -6   2  16        2.79        0.79      5.32 o 
  -4   2  16       62.69       55.36      7.73 o 
  -2   2  16      712.76      729.66     18.90 o 
   0   2  16      360.09      315.67     20.35 o 
   2   2  16      678.60      672.40     27.47 o 
   4   2  16       27.00       29.65      7.42 o 
   6   2  16      813.51      733.17     22.62 o 
   8   2  16     1024.23      949.01     27.62 o 
  10   2  16        4.94       -3.50     10.65 o 
 -17   3  16        4.53        7.91      9.14 o 
 -15   3  16      164.93      170.88     12.74 o 
 -13   3  16      669.36      729.64     34.76 o 
 -11   3  16      128.23      110.56     11.41 o 
  -9   3  16      657.62      612.34     16.64 o 
  -7   3  16      240.02      213.75     20.35 o 
  -5   3  16      378.77      367.34     23.74 o 
  -3   3  16      496.79      468.53     24.30 o 
  -1   3  16      105.30      110.64     11.57 o 
   1   3  16       58.25       55.75     10.39 o 
   3   3  16      517.85      453.01     15.24 o 
   5   3  16        0.54        2.98      8.69 o 
   7   3  16       13.03       14.69      9.79 o 
   9   3  16        0.07       -2.76     13.97 o 
 -16   4  16       32.95       -4.29      9.46 o 
 -14   4  16     1510.64     1406.07     57.64 o 
 -12   4  16      440.01      423.19     45.78 o 
 -10   4  16      260.11      295.35     14.64 o 
  -8   4  16      254.10      228.61     13.83 o 
  -6   4  16       13.20       14.52      7.31 o 
  -4   4  16     1194.72     1150.62     48.60 o 
  -2   4  16      207.36      212.64     14.39 o 
   0   4  16       85.23       70.36     11.10 o 
   2   4  16        4.19        2.17     14.69 o 
   4   4  16       47.60       61.11      8.61 o 
   6   4  16      177.85      171.37     13.45 o 
   8   4  16        2.96       -0.87     10.40 o 
 -15   5  16      150.42      172.01     42.95 o 
 -13   5  16      337.31      288.12     17.52 o 
 -11   5  16        8.13        9.56      8.68 o 
  -9   5  16       47.13       34.73      8.36 o 
  -7   5  16       32.85       28.51      8.36 o 
  -5   5  16      114.78      119.21     10.85 o 
  -3   5  16      281.47      253.18     23.74 o 
  -1   5  16       46.29       28.21      9.97 o 
   1   5  16      221.82      228.19     16.37 o 
   3   5  16      720.43      676.88     22.11 o 
   5   5  16      156.40      150.72     14.21 o 
   7   5  16      235.24      259.70     16.29 o 
 -14   6  16        0.32       -0.19     11.40 o 
 -12   6  16       29.15       33.55     11.10 o 
 -10   6  16      292.80      307.78     19.21 o 
  -8   6  16      162.95      177.52     20.35 o 
  -6   6  16      297.16      302.79     23.17 o 
  -4   6  16      537.64      515.73     35.04 o 
  -2   6  16      366.29      382.03     30.52 o 
   0   6  16      202.74      173.38     14.93 o 
   2   6  16       53.55       63.50     12.37 o 
   4   6  16       40.06       43.11     10.40 o 
   6   6  16      162.89      150.65     13.85 o 
 -11   7  16        0.21       18.61     11.10 o 
  -9   7  16       52.76       53.12     11.40 o 
  -7   7  16        9.67       -0.54      9.78 o 
  -5   7  16       42.38       46.47     11.91 o 
  -3   7  16        0.17       -0.87     10.74 o 
  -1   7  16      767.32      791.19     45.21 o 
   1   7  16      135.01      129.98     23.74 o 
   3   7  16       12.10       18.99     10.78 o 
   5   7  16      298.04      372.99     30.52 o 
  -8   8  16       45.02       24.51     12.49 o 
  -6   8  16      130.46      171.45     16.25 o 
  -4   8  16       20.53       12.29     12.49 o 
  -2   8  16       10.46       18.66      9.14 o 
   0   8  16       16.64       21.48     21.48 o 
 -17   1  17       21.43       16.20      9.14 o 
 -15   1  17      161.30      124.13      9.95 o 
 -13   1  17      292.84      308.99     16.37 o 
 -11   1  17      976.71      971.94     29.16 o 
  -9   1  17        0.88       -0.77      7.56 o 
  -7   1  17      767.79      776.54     19.98 o 
  -5   1  17      578.34      541.73     16.09 o 
  -3   1  17      275.17      255.32     11.52 o 
  -1   1  17      583.85      597.04     15.38 o 
   1   1  17       19.00       20.42      6.48 o 
   3   1  17      149.85      149.63      8.45 o 
   5   1  17      138.94      129.47     11.52 o 
   7   1  17      184.89      182.43     13.26 o 
   9   1  17       19.40       24.84     11.30 o 
 -16   2  17       68.25       67.76      9.65 o 
 -14   2  17       22.89       30.94      9.22 o 
 -12   2  17       22.52       16.50      7.12 o 
 -10   2  17     1276.38     1202.48     53.69 o 
  -8   2  17      768.55      718.22     23.57 o 
  -6   2  17     1816.06     1797.89     45.11 o 
  -4   2  17      362.88      344.38     15.37 o 
  -2   2  17       73.51       76.42     10.74 o 
   0   2  17     1813.94     1765.74     37.84 o 
   2   2  17      260.98      270.20     26.12 o 
   4   2  17       37.25       38.15      7.88 o 
   6   2  17      434.17      429.25     21.37 o 
   8   2  17        1.09        1.51     10.44 o 
  10   2  17      312.21      359.68     23.49 o 
 -17   3  17        0.35       10.17     11.19 o 
 -15   3  17      249.64      247.53     13.70 o 
 -13   3  17       70.91       74.20      8.59 o 
 -11   3  17       12.82       -4.09      6.07 o 
  -9   3  17      241.33      224.93     21.48 o 
  -7   3  17       18.40       32.78     12.43 o 
  -5   3  17      173.91      167.28     18.08 o 
  -3   3  17       33.67       27.13      8.79 o 
  -1   3  17       22.32       21.48      9.59 o 
   1   3  17      181.07      198.83     16.39 o 
   3   3  17       28.91       23.76      8.32 o 
   5   3  17     1305.38     1354.14     33.06 o 
   7   3  17       75.83       93.99     12.29 o 
   9   3  17       70.72       68.18     12.82 o 
 -16   4  17      262.38      300.65     27.13 o 
 -14   4  17      486.42      428.38     30.52 o 
 -12   4  17        8.05       10.47      8.96 o 
 -10   4  17      320.25      351.42     54.25 o 
  -8   4  17      193.35      181.97     19.21 o 
  -6   4  17       93.03       89.29     15.82 o 
  -4   4  17      124.70      116.42     18.08 o 
  -2   4  17        0.18       -6.78      9.17 o 
   0   4  17       28.80       30.52     14.69 o 
   2   4  17       47.93       57.47     12.37 o 
   4   4  17      117.53      128.06     10.10 o 
   6   4  17       67.91       60.90     11.71 o 
   8   4  17       18.86       29.05     11.30 o 
 -15   5  17      906.04      940.39     42.95 o 
 -13   5  17       55.22       57.37     11.10 o 
 -11   5  17       31.59       33.08     10.30 o 
  -9   5  17        3.69       -8.07     13.00 o 
  -7   5  17       18.31       14.21      8.14 o 
  -5   5  17      521.14      462.28     29.39 o 
  -3   5  17     1687.46     1626.47     64.43 o 
  -1   5  17      103.69      124.81     13.52 o 
   1   5  17      154.10      170.55     22.04 o 
   3   5  17      421.55      437.46     18.05 o 
   5   5  17      211.53      214.51     14.78 o 
   7   5  17      346.52      345.62     19.19 o 
 -12   6  17        2.31        2.01     12.43 o 
 -10   6  17        0.45       -0.80      9.49 o 
  -8   6  17        2.79        4.25     16.39 o 
  -6   6  17      643.83      666.65     25.43 o 
  -4   6  17       51.48       50.86     16.95 o 
  -2   6  17      550.48      580.96     37.30 o 
   0   6  17      162.65      165.02     22.61 o 
   2   6  17        3.86       -1.18      9.95 o 
   4   6  17       84.04       79.73     11.95 o 
  -9   7  17       36.67       28.18     11.40 o 
  -7   7  17       14.07       -8.41     10.59 o 
  -5   7  17        0.11        0.20     11.10 o 
  -3   7  17        0.90      -14.69     15.82 o 
  -1   7  17       87.00       84.77     20.35 o 
   1   7  17       21.45       20.35     19.21 o 
   3   7  17       16.77       15.82     16.95 o 
  -4   8  17       25.62       40.82     18.08 o 
  -2   8  17        1.47        3.39     20.35 o 
 -16   0  18      583.82      584.35     35.04 o 
 -14   0  18       96.32       70.08     15.82 o 
 -12   0  18        0.07       -7.91     12.43 o 
 -10   0  18      627.12      579.83     31.65 o 
  -8   0  18      650.89      648.78     32.78 o 
  -6   0  18      178.56      190.56     13.59 o 
  -4   0  18        6.89        4.35      7.87 o 
  -2   0  18     1166.86     1148.88     33.16 o 
   0   0  18      377.40      389.98     18.38 o 
   2   0  18      487.07      611.79     23.98 o 
   4   0  18      863.34      953.25     31.56 o 
   6   0  18        1.12        7.35     11.99 o 
   8   0  18      268.43      330.04     30.52 o 
 -17   1  18      234.18      227.03     16.78 o 
 -15   1  18      168.38      127.15     37.86 o 
 -13   1  18       14.66       11.87      9.59 o 
 -11   1  18      103.92       88.29     10.77 o 
  -9   1  18        0.28       15.15      7.87 o 
  -7   1  18        0.00       -2.83      7.19 o 
  -5   1  18       33.29       34.63      7.12 o 
  -3   1  18       59.53       66.73      6.98 o 
  -1   1  18      439.54      450.78     13.98 o 
   1   1  18      345.25      334.41     12.98 o 
   3   1  18      409.19      408.75     14.55 o 
   5   1  18      351.48      349.18     21.83 o 
   7   1  18       27.64       23.98     10.65 o 
   9   1  18       99.83      119.36     20.35 o 
 -16   2  18       53.82       31.94      9.09 o 
 -14   2  18      132.23      135.57     13.17 o 
 -12   2  18      258.29      208.97     15.57 o 
 -10   2  18       40.93       38.83     23.17 o 
  -8   2  18      337.51      333.58     28.26 o 
  -6   2  18       71.79       89.22      9.97 o 
  -4   2  18       59.76       57.55     10.17 o 
  -2   2  18      108.36      105.59     11.57 o 
   0   2  18       30.59       37.98     10.23 o 
   2   2  18      168.42      203.91     28.13 o 
   4   2  18      261.79      247.75     12.41 o 
   6   2  18      188.28      165.17     16.82 o 
   8   2  18        1.29        1.18     10.60 o 
 -15   3  18       38.92       47.45      9.09 o 
 -13   3  18       12.28       10.17      9.97 o 
 -11   3  18      360.63      362.82     27.13 o 
  -9   3  18      410.81      421.59     28.26 o 
  -7   3  18        5.36       18.08     13.56 o 
  -5   3  18      577.85      643.13     33.91 o 
  -3   3  18       53.01       40.49     10.74 o 
  -1   3  18     1400.40     1422.31     39.94 o 
   1   3  18      484.53      476.52     18.25 o 
   3   3  18     1754.99     1701.47     41.27 o 
   5   3  18      940.23      967.13     34.46 o 
   7   3  18        0.26       -4.33     10.78 o 
 -14   4  18        8.73        2.26      9.59 o 
 -12   4  18       44.81       40.69     15.82 o 
 -10   4  18       73.05       54.25     16.95 o 
  -8   4  18       14.16        9.04     13.56 o 
  -6   4  18       13.29       24.87     13.56 o 
  -4   4  18      657.32      647.65     36.17 o 
  -2   4  18      761.46      762.32     27.50 o 
   0   4  18     1500.07     1535.63     82.51 o 
   2   4  18        3.55       -9.34      9.34 o 
   4   4  18     1987.78     1982.84     38.70 o 
   6   4  18        0.01       -8.29     11.09 o 
 -13   5  18      414.03      435.98     24.87 o 
 -11   5  18      384.07      404.94     19.79 o 
  -9   5  18      128.64      132.24     20.35 o 
  -7   5  18        0.55        0.00     14.69 o 
  -5   5  18        2.41       11.30     13.56 o 
  -3   5  18       49.98       30.52     15.82 o 
  -1   5  18      350.16      347.00     28.26 o 
   1   5  18        1.72        9.70     11.57 o 
   3   5  18      247.49      230.06     12.96 o 
   5   5  18      271.90      265.45     16.50 o 
 -12   6  18        8.25       20.35     14.69 o 
 -10   6  18        1.48       17.54     11.40 o 
  -8   6  18       47.54       32.78     18.08 o 
  -6   6  18       27.26       14.69     16.95 o 
  -4   6  18        1.02        2.26     16.95 o 
  -2   6  18       26.66       28.26     16.95 o 
   0   6  18       68.32       74.60     21.48 o 
   2   6  18        7.10       10.57     10.40 o 
   4   6  18        1.66       14.69     13.59 o 
  -9   7  18        1.87      -12.43     15.82 o 
  -7   7  18      130.09      133.37     21.48 o 
  -5   7  18      176.77      150.33     23.74 o 
  -3   7  18      240.26      244.14     28.26 o 
  -1   7  18      163.72      107.38     23.74 o 
 -15   1  19      100.57       87.78     12.37 o 
 -13   1  19        1.02       -2.83     13.00 o 
 -11   1  19       59.18       33.91      9.59 o 
  -9   1  19       79.19       81.27     10.39 o 
  -7   1  19       39.12       51.94      9.97 o 
  -5   1  19       37.55       33.65      7.31 o 
  -3   1  19      156.13      132.79     10.21 o 
  -1   1  19        5.01       -2.86      8.03 o 
   1   1  19        4.10        8.29      8.48 o 
   3   1  19       16.78       28.82      8.18 o 
   5   1  19      225.16      256.69     15.63 o 
   7   1  19       64.95       59.45     12.17 o 
 -16   2  19      199.36      207.97     22.61 o 
 -14   2  19      131.70      106.29     12.79 o 
 -12   2  19       84.13       94.92     11.99 o 
 -10   2  19      256.76      239.68     15.57 o 
  -8   2  19      413.17      408.83     19.13 o 
  -6   2  19        9.37        9.04     12.43 o 
  -4   2  19       53.36       60.48     15.82 o 
  -2   2  19       30.61       18.08      8.25 o 
   0   2  19      512.08      516.59     21.06 o 
   2   2  19        1.95       -9.14      9.14 o 
   4   2  19       74.75       69.83      9.46 o 
   6   2  19      182.02      176.73     13.85 o 
 -13   3  19      185.29      193.28     21.48 o 
 -11   3  19      116.39       92.68     18.08 o 
  -9   3  19      267.97      227.19     22.61 o 
  -7   3  19      124.49      125.46     16.95 o 
  -5   3  19       26.39       21.48     14.69 o 
  -3   3  19        6.57        9.61     10.39 o 
  -1   3  19     1657.83     1751.44    124.33 o 
   1   3  19        0.02       18.66      9.56 o 
   3   3  19     2709.74     2777.80     92.66 o 
   5   3  19       94.21      111.70     13.05 o 
   7   3  19       33.30       77.99     23.74 o 
 -12   4  19      447.10      427.25     31.65 o 
 -10   4  19      417.45      356.04     29.39 o 
  -8   4  19      182.88      169.54     21.48 o 
  -6   4  19        0.01      -11.30     12.43 o 
  -4   4  19       12.37       21.48     14.69 o 
  -2   4  19     1227.26     1238.79     54.25 o 
   0   4  19      358.21      400.88     21.88 o 
   2   4  19       28.22       12.31     11.43 o 
   4   4  19      494.99      536.41     18.64 o 
   6   4  19       14.84        3.53     13.17 o 
 -11   5  19        1.90      -15.82     15.82 o 
  -9   5  19      176.18      134.50     21.48 o 
  -7   5  19      285.86      310.83     28.26 o 
  -5   5  19      182.39      196.67     21.48 o 
  -3   5  19      546.23      542.53     36.17 o 
  -1   5  19      265.66      239.62     27.13 o 
   1   5  19        0.63      -11.99     11.99 o 
   3   5  19      132.63      156.01     12.28 o 
  -8   6  19        0.02        5.65     16.95 o 
  -6   6  19      190.31      213.62     23.74 o 
  -4   6  19      234.44      224.93     26.00 o 
  -2   6  19        2.13      -18.08     18.08 o 
   0   6  19       50.17       21.48     19.21 o 
   2   6  19       28.79        4.52     19.21 o 
 -14   0  20       64.11      110.77     20.35 o 
 -12   0  20        9.36        1.13     14.69 o 
 -10   0  20        2.15       13.56     13.56 o 
  -8   0  20        8.54        9.04     12.43 o 
  -6   0  20      652.08      657.66     23.94 o 
  -4   0  20       20.28       20.25     11.87 o 
  -2   0  20      148.43      134.58     14.13 o 
   0   0  20       19.28       26.56     11.19 o 
   2   0  20      910.64      994.27     26.76 o 
   4   0  20       79.75       65.56     20.35 o 
   6   0  20      569.55      600.18     39.56 o 
 -15   1  20        8.77       -8.54     10.59 o 
 -13   1  20      112.44      149.16     18.08 o 
 -11   1  20       37.27       39.63     10.39 o 
  -9   1  20       92.00      101.66     18.08 o 
  -7   1  20        4.71        3.39      8.79 o 
  -5   1  20      479.33      440.99     14.39 o 
  -3   1  20      367.00      361.68     17.85 o 
  -1   1  20       41.03       40.98      9.56 o 
   1   1  20        6.94        6.03      9.14 o 
   3   1  20       36.59       24.04      8.87 o 
   5   1  20        0.32       -5.79     10.40 o 
 -14   2  20        3.14      -10.17     10.77 o 
 -12   2  20      262.35      241.47     16.78 o 
 -10   2  20      665.28      637.15     24.78 o 
  -8   2  20      496.19      527.84     31.65 o 
  -6   2  20       10.93       10.17     12.43 o 
  -4   2  20      565.06      550.61     38.43 o 
  -2   2  20      267.37      261.97     14.33 o 
   0   2  20      352.35      349.12     16.52 o 
   2   2  20       64.60       72.30     11.52 o 
   4   2  20        0.07       -7.70      8.69 o 
   6   2  20       46.83       45.62     15.57 o 
 -13   3  20      138.45      149.20     22.61 o 
 -11   3  20      344.52      296.13     27.13 o 
  -9   3  20        6.15        6.78     13.56 o 
  -7   3  20      357.14      343.60     27.13 o 
  -5   3  20      135.83      126.59     19.21 o 
  -3   3  20       15.24       16.95     15.82 o 
  -1   3  20     1004.37     1046.98     42.71 o 
   1   3  20       48.22       40.71     10.86 o 
   3   3  20      206.59      222.85     19.25 o 
   5   3  20       16.88        4.16     13.77 o 
 -12   4  20       73.01       47.47     19.21 o 
 -10   4  20      619.59      526.71     33.91 o 
  -8   4  20      319.55      300.65     26.00 o 
  -6   4  20       16.30       26.00     16.95 o 
  -4   4  20        0.01       -7.91     13.56 o 
  -2   4  20      875.72      886.14     46.34 o 
   0   4  20      144.50      150.47     16.37 o 
   2   4  20      149.67      159.85     12.28 o 
   4   4  20        3.08      -11.48     11.48 o 
  -9   5  20        3.90       24.87     18.08 o 
  -7   5  20      220.65      230.58     26.00 o 
  -5   5  20      171.94      160.50     22.61 o 
  -3   5  20        5.65      -12.43     19.21 o 
  -1   5  20        0.86       12.43     18.08 o 
   1   5  20        4.98       16.42     17.52 o 
  -6   6  20       18.77       40.69     19.21 o 
  -4   6  20      155.99      159.37     24.87 o 
 -13   1  21        8.99       -8.00     10.77 o 
 -11   1  21       17.20       10.17      9.97 o 
  -9   1  21       34.79       49.81     11.10 o 
  -7   1  21      123.48      110.96     12.37 o 
  -5   1  21       47.96       37.63      9.46 o 
  -3   1  21       22.53       17.13      9.46 o 
  -1   1  21      104.95      112.39     18.00 o 
   1   1  21        0.14        0.00      9.79 o 
   3   1  21      261.53      274.51     14.39 o 
   5   1  21      194.48      191.02     27.13 o 
 -12   2  21       21.94       13.56     15.82 o 
 -10   2  21       74.92       84.77     19.21 o 
  -8   2  21      100.46       82.51     18.08 o 
  -6   2  21       74.27       76.86     16.95 o 
  -4   2  21      533.06      549.14     33.91 o 
  -2   2  21       39.76       52.35     10.17 o 
   0   2  21      177.66      189.71     13.67 o 
   2   2  21      196.34      192.38     12.71 o 
   4   2  21      159.69      190.19     35.60 o 
 -11   3  21      854.06      835.28     42.95 o 
  -9   3  21      120.30      134.50     20.35 o 
  -7   3  21       11.15       15.82     15.82 o 
  -5   3  21       19.46       23.74     15.82 o 
  -3   3  21      141.75      136.76     21.48 o 
  -1   3  21       30.27       38.49     10.40 o 
   1   3  21        3.54        6.57     12.71 o 
   3   3  21      121.48      153.48     12.41 o 
 -10   4  21      826.92      879.36     46.34 o 
  -8   4  21       16.49       35.04     15.82 o 
  -6   4  21       66.94       76.86     19.21 o 
  -4   4  21      469.31      440.81     31.65 o 
  -2   4  21      458.96      516.54     37.30 o 
   0   4  21        1.88      -13.39     13.39 o 
   2   4  21       64.91       58.58     12.82 o 
  -7   5  21       66.41       66.69     20.35 o 
  -5   5  21        0.25        7.91     18.08 o 
  -3   5  21       70.25       57.64     19.21 o 
  -1   5  21        2.54      -14.69     20.35 o 
 -12   0  22        4.27       -5.65     16.95 o 
 -10   0  22      919.51      985.60     46.34 o 
  -8   0  22        5.58        5.65     14.69 o 
  -6   0  22       47.19       83.53     14.32 o 
  -4   0  22      173.71      171.42     15.92 o 
  -2   0  22        5.48        6.94     20.35 o 
   0   0  22       20.09       12.43     18.08 o 
   2   0  22      255.13      236.23     27.13 o 
 -11   1  22      117.02      149.10     15.57 o 
  -9   1  22       33.44       19.21     11.57 o 
  -7   1  22        4.90        6.56     11.67 o 
  -5   1  22        4.04       -1.95     11.40 o 
  -3   1  22       28.10       34.43     10.44 o 
  -1   1  22       80.66       72.99     12.63 o 
   1   1  22       89.00       96.99     11.95 o 
   3   1  22       82.08       56.84     12.17 o 
 -12   2  22       51.66       63.30     19.21 o 
 -10   2  22        7.93       10.17     15.82 o 
  -8   2  22      105.37       84.77     16.95 o 
  -6   2  22        9.93       23.74     16.95 o 
  -4   2  22      142.17      131.79     16.95 o 
  -2   2  22        0.01       -0.06     10.91 o 
   0   2  22      152.07      171.15     14.33 o 
   2   2  22       57.19       44.62     12.17 o 
  -9   3  22       22.26       37.30     16.95 o 
  -7   3  22       15.76       12.43     18.08 o 
  -5   3  22        0.49        1.13     16.95 o 
  -3   3  22      529.08      518.42     25.89 o 
  -1   3  22      546.48      550.50     21.83 o 
   1   3  22        0.04      -13.20     14.77 o 
  -8   4  22      350.40      384.29     31.65 o 
  -6   4  22      130.79      136.76     21.48 o 
  -4   4  22        2.73        9.04     19.21 o 
  -2   4  22       31.65       38.43     21.48 o 
  -9   1  23        8.34       -1.13     16.95 o 
  -7   1  23        4.85       19.83     19.21 o 
  -5   1  23      360.80      340.05     24.30 o 
  -3   1  23      234.54      257.34     20.33 o 
  -1   1  23      103.11      115.83     14.78 o 
  -8   2  23        0.25       12.43     15.82 o 
  -6   2  23      108.21      105.26     15.92 o 
  -4   2  23      934.11      870.12     57.08 o 
  -2   2  23      149.64      145.54     13.67 o 
  -7   3  23        4.17       -3.39     16.95 o 
  -5   3  23      189.61      154.85     23.74 o 
  -3   3  23       51.63       48.42     15.12 o 
                                                 
